# Supplementary material for: Rag GTPases and phosphatidylinositol 3-phosphate mediate recruitment of the AP-5/SPG11/SPG15 complex
Source: J Cell Biol. 2021 Jan 19;220(2):e202002075. doi: 10.1083/jcb.202002075 (PMC7814351; doi:10.1083/jcb.202002075)
Supplement: Table S1 — lists interactions identified by BioID. Note that SPG15 is called by its official gene name, ZFYVE26. [file JCB_202002075_TableS1.xlsx]

## Sheet: Sheet1
Bait	Prey	PreyGene	Spec	SpecSum	AvgSpec	NumReplicates	ctrlCounts	AvgP	MaxP	logOddsScore	FoldChange	BFDR	UniqueSpec	UniqueSpecSum	UniqueAvgSpec	PreySequenceLength	UniProtID
RRAGC_QL_CT	NP_003595.1	IRS4	95|84	179	89.5	2	4|3|3|0|0|0|0|0|0|3|0|0|23|21|16|16|16|17|13|7|26|25|18|22	1	1	28.59	4.88	0	47|38	85	42.5	1257	IRS4_HUMAN
RRAGC_TN_CT	NP_005337.2	HSPA1B	84|92	176	88	2	0|0|0|0|0|0|0|0|0|0|0|0|0|0|0|0|0|0|0|0|0|0|0|0	1	1	123.23	880	0	23|23	46	23	641	HS71A_HUMAN
RRAGC_CT	NP_005337.2	HSPA1B	78|74	152	76	2	0|0|0|0|0|0|0|0|0|0|0|0|0|0|0|0|0|0|0|0|0|0|0|0	1	1	109.01	760	0	23|22	45	22.5	641	HS71A_HUMAN
RRAGC_CT	NP_003595.1	IRS4	68|66	134	67	2	4|3|3|0|0|0|0|0|0|3|0|0|23|21|16|16|16|17|13|7|26|25|18|22	1	1	14.6	3.65	0	32|31	63	31.5	1257	IRS4_HUMAN
RRAGC_TN_CT	NP_003595.1	IRS4	59|75	134	67	2	4|3|3|0|0|0|0|0|0|3|0|0|23|21|16|16|16|17|13|7|26|25|18|22	1	1	8.4	3.65	0	33|40	73	36.5	1257	IRS4_HUMAN
RRAGC_QL_CT	NP_005337.2	HSPA1B	63|67	130	65	2	0|0|0|0|0|0|0|0|0|0|0|0|0|0|0|0|0|0|0|0|0|0|0|0	1	1	93.35	650	0	23|24	47	23.5	641	HS71A_HUMAN
RRAGC_TN_CT	NP_006591.1	NUDC	58|57	115	57.5	2	0|0|0|0|0|0|0|0|0|0|0|0|19|25|25|22|22|22|18|10|27|21|23|21	0.96	0.98	2.86	2.71	0.01	27|27	54	27	331	NUDC_HUMAN
RRAGC_TN_CT	NP_056099.3	SZT2	57|50	107	53.5	2	0|0|0|0|0|0|0|0|0|0|0|0|0|0|0|0|0|0|0|0|0|0|0|0	1	1	74.77	535	0	39|40	79	39.5	3375	SZT2_HUMAN
RRAGC_TN_CT	NP_065812.1	RPTOR	57|49	106	53	2	0|0|0|0|0|0|0|0|0|0|0|0|0|0|0|0|0|0|0|0|0|0|0|0	1	1	73.34	530	0	33|29	62	31	1335	RPTOR_HUMAN
RRAGC_QL_CT	NP_064502.9	LARS1	36|44	80	40	2	2|0|0|0|0|0|0|0|0|0|0|0|6|11|4|8|10|4|7|2|15|9|11|8	1	1	11.23	5.05	0	30|31	61	30.5	1176	SYLC_HUMAN
RRAGC_QL_CT	NP_006819.2	ASCC3	40|38	78	39	2	0|0|0|0|0|0|0|0|0|0|0|0|14|5|7|8|8|5|3|0|14|4|12|4	1	1	7.32	5.57	0	39|32	71	35.5	2202	ASCC3_HUMAN
RRAGC_QL_CT	NP_061913.3	ELP4	36|39	75	37.5	2	0|0|0|0|0|0|0|0|0|0|0|0|7|4|5|11|7|6|5|0|9|7|11|9	1	1	16.11	5.56	0	16|18	34	17	424	ELP4_HUMAN
RRAGC_CT	NP_055935.4	ALMS1	33|36	69	34.5	2	0|0|0|0|0|0|0|0|0|0|0|0|12|11|10|15|4|6|4|0|16|8|16|12	0.94	0.98	2.28	3.63	0.01	26|27	53	26.5	4169	ALMS1_HUMAN
RRAGC_QL_CT	NP_000245.2	MTR	35|32	67	33.5	2	0|0|0|0|0|0|0|0|0|0|0|0|6|3|5|6|4|4|0|0|6|3|9|4	1	1	15.97	8.04	0	31|25	56	28	1265	METH_HUMAN
RRAGC_CT	NP_064502.9	LARS1	32|33	65	32.5	2	2|0|0|0|0|0|0|0|0|0|0|0|6|11|4|8|10|4|7|2|15|9|11|8	1	1	8.39	4.11	0	24|26	50	25	1176	SYLC_HUMAN
RRAGC_QL_CT	NP_003070.3	SMARCE1	28|37	65	32.5	2	0|0|0|0|0|0|0|0|0|0|0|0|2|2|3|2|0|2|0|0|0|0|0|3	1	1	25.98	27.86	0	18|14	32	16	411	SMCE1_HUMAN
RRAGC_QL_CT	NP_001138678.1	KIAA1671	38|24	62	31	2	0|0|0|0|0|0|0|0|0|0|0|0|8|5|6|5|2|0|3|0|4|5|0|4	1	1	8.68	8.86	0	33|19	52	26	1806	K1671_HUMAN
RRAGC_TN_CT	NP_064502.9	LARS1	30|32	62	31	2	2|0|0|0|0|0|0|0|0|0|0|0|6|11|4|8|10|4|7|2|15|9|11|8	1	1	6.84	3.92	0	25|25	50	25	1176	SYLC_HUMAN
RRAGC_TN_CT	NP_001278.1	CLCN7	29|32	61	30.5	2	0|0|0|0|0|0|0|0|0|0|0|0|0|0|0|0|0|0|0|0|0|0|0|0	1	1	44.52	305	0	18|19	37	18.5	805	CLCN7_HUMAN
RRAGC_CT	NP_003070.3	SMARCE1	22|35	57	28.5	2	0|0|0|0|0|0|0|0|0|0|0|0|2|2|3|2|0|2|0|0|0|0|0|3	1	1	19.47	24.43	0	12|12	24	12	411	SMCE1_HUMAN
RRAGC_CT	NP_001278.1	CLCN7	23|34	57	28.5	2	0|0|0|0|0|0|0|0|0|0|0|0|0|0|0|0|0|0|0|0|0|0|0|0	1	1	35.77	285	0	16|15	31	15.5	805	CLCN7_HUMAN
RRAGC_QL_CT	NP_705833.3	CRYBG3	33|22	55	27.5	2	0|0|0|0|0|0|0|0|0|0|0|0|0|5|6|2|0|0|0|0|8|0|7|7	0.99	1	4.29	9.43	0	30|20	50	25	2970	CRBG3_HUMAN
RRAGC_TN_CT	NP_001124384.1	SUGT1	26|29	55	27.5	2	0|0|0|0|0|0|0|0|0|0|0|0|8|6|3|7|5|7|5|0|5|4|7|7	1	1	13.38	5.16	0	16|16	32	16	365	SGT1_HUMAN
RRAGC_QL_CT	NP_001278.1	CLCN7	26|28	54	27	2	0|0|0|0|0|0|0|0|0|0|0|0|0|0|0|0|0|0|0|0|0|0|0|0	1	1	40.15	270	0	13|14	27	13.5	805	CLCN7_HUMAN
RRAGC_TN_CT	NP_005871.1	DNAJA2	29|25	54	27	2	0|0|0|0|0|0|0|0|0|0|0|0|0|0|0|0|0|0|0|0|0|0|0|0	1	1	38.69	270	0	15|14	29	14.5	412	DNJA2_HUMAN
RRAGC_QL_CT	NP_054790.2	NCOA6	22|29	51	25.5	2	0|0|0|0|0|0|0|0|0|0|0|0|3|3|5|4|2|0|0|0|5|2|3|2	1	1	15.92	10.55	0	16|20	36	18	2063	NCOA6_HUMAN
RRAGC_QL_CT	NP_004332.2	CAD	24|24	48	24	2	2|0|0|0|0|0|0|0|0|0|0|0|7|9|4|3|7|3|6|0|5|0|4|4	1	1	11.55	5.33	0	24|20	44	22	2225	PYR1_HUMAN
RRAGC_TN_CT	NP_002005.1	FKBP4	26|22	48	24	2	0|0|0|0|0|0|0|0|0|0|0|0|0|0|0|0|0|0|0|0|0|0|4|0	1	1	8.55	72	0	18|17	35	17.5	459	FKBP4_HUMAN
RRAGC_TN_CT	NP_005518.3	HSPA1L	22|26	48	24	2	0|0|0|0|0|0|0|0|0|0|0|0|0|0|0|0|0|0|0|0|0|0|25|0	0.97	0.98	3.44	11.52	0.01	6|6	12	6	641	HS71L_HUMAN
RRAGC_CT	NP_001138678.1	KIAA1671	24|23	47	23.5	2	0|0|0|0|0|0|0|0|0|0|0|0|8|5|6|5|2|0|3|0|4|5|0|4	1	1	8.11	6.71	0	22|20	42	21	1806	K1671_HUMAN
RRAGC_CT	NP_061913.3	ELP4	22|24	46	23	2	0|0|0|0|0|0|0|0|0|0|0|0|7|4|5|11|7|6|5|0|9|7|11|9	0.99	1	3.78	3.41	0	14|13	27	13.5	424	ELP4_HUMAN
RRAGC_QL_CT	NP_036558.3	SF3B3	23|22	45	22.5	2	0|0|0|0|0|0|0|0|0|0|0|0|3|10|0|0|8|0|6|0|3|0|3|3	0.99	0.99	4.21	7.5	0	20|14	34	17	1217	SF3B3_HUMAN
RRAGC_CT	NP_005871.1	DNAJA2	19|23	42	21	2	0|0|0|0|0|0|0|0|0|0|0|0|0|0|0|0|0|0|0|0|0|0|0|0	1	1	29.88	210	0	9|14	23	11.5	412	DNJA2_HUMAN
RRAGC_TN_CT	NP_060377.1	LAMTOR1	18|23	41	20.5	2	0|0|0|0|0|0|0|0|0|0|0|0|0|0|0|0|0|0|0|0|0|0|0|0	1	1	28.4	205	0	9|9	18	9	161	LTOR1_HUMAN
RRAGC_CT	NP_060377.1	LAMTOR1	21|19	40	20	2	0|0|0|0|0|0|0|0|0|0|0|0|0|0|0|0|0|0|0|0|0|0|0|0	1	1	29.88	200	0	8|8	16	8	161	LTOR1_HUMAN
RRAGC_QL_CT	NP_000929.1	POLR2B	16|22	38	19	2	0|0|0|0|0|0|0|0|0|0|0|0|0|2|0|0|0|0|0|0|0|0|0|0	1	1	12.3	114	0	16|16	32	16	1174	RPB2_HUMAN
RRAGC_TN_CT	NP_001070651.1	TSC2	21|16	37	18.5	2	0|0|0|0|0|0|0|0|0|0|0|0|0|0|0|0|0|0|0|0|0|0|0|0	1	1	25.43	185	0	20|14	34	17	1740	TSC2_HUMAN
RRAGC_QL_CT	NP_005518.3	HSPA1L	17|20	37	18.5	2	0|0|0|0|0|0|0|0|0|0|0|0|0|0|0|0|0|0|0|0|0|0|25|0	0.96	0.96	2.95	8.88	0.01	6|6	12	6	641	HS71L_HUMAN
RRAGC_CT	NP_000245.2	MTR	17|19	36	18	2	0|0|0|0|0|0|0|0|0|0|0|0|6|3|5|6|4|4|0|0|6|3|9|4	0.99	1	4.76	4.32	0	12|15	27	13.5	1265	METH_HUMAN
RRAGC_QL_CT	NP_001171546.1	ASNS	23|13	36	18	2	0|0|0|0|0|0|0|0|0|0|0|0|0|4|3|2|2|2|3|0|0|3|4|3	1	1	7.77	8.31	0	18|11	29	14.5	540	ASNS_HUMAN
RRAGC_CT	NP_055523.1	KNTC1	17|18	35	17.5	2	0|0|0|0|0|0|0|0|0|0|0|0|5|0|6|6|6|2|2|0|4|3|6|5	1	1	6.42	4.67	0	14|14	28	14	2209	KNTC1_HUMAN
RRAGC_QL_CT	NP_001072983.1	TBCE	19|16	35	17.5	2	0|0|0|0|0|0|0|2|2|0|0|0|2|5|3|4|6|2|0|0|4|0|4|0	1	1	9.5	6.18	0	15|11	26	13	527	TBCE_HUMAN
RRAGC_CT	NP_036369.2	SIRT2	19|15	34	17	2	0|0|0|0|0|0|0|0|0|0|0|0|0|0|0|0|0|0|0|0|0|0|0|0	1	1	23.94	170	0	11|7	18	9	389	SIR2_HUMAN
RRAGC_QL_CT	NP_005871.1	DNAJA2	13|21	34	17	2	0|0|0|0|0|0|0|0|0|0|0|0|0|0|0|0|0|0|0|0|0|0|0|0	1	1	20.93	170	0	8|11	19	9.5	412	DNJA2_HUMAN
RRAGC_TN_CT	NP_002638.2	PIK3C3	21|13	34	17	2	0|0|0|0|0|0|0|0|0|0|0|0|0|0|0|0|0|0|0|0|0|0|0|0	1	1	20.93	170	0	16|11	27	13.5	887	PK3C3_HUMAN
RRAGC_TN_CT	NP_006561.1	RRAGA	17|16	33	16.5	2	0|0|0|0|0|0|0|0|0|0|0|0|0|0|0|0|0|0|0|0|0|0|0|0	1	1	25.43	165	0	8|7	15	7.5	313	RRAGA_HUMAN
RRAGC_QL_CT	NP_065073.3	ARFGEF3	16|16	32	16	2	0|0|0|0|0|0|0|0|0|0|0|0|5|3|0|0|0|0|0|0|0|0|2|2	1	1	6.22	16	0	14|16	30	15	2177	BIG3_HUMAN
RRAGC_QL_CT	NP_002523.2	NUP88	19|13	32	16	2	0|0|0|0|0|0|0|0|0|0|0|0|0|0|4|3|0|0|0|0|3|0|0|2	1	1	5.54	16	0	15|10	25	12.5	741	NUP88_HUMAN
RRAGC_QL_CT	NP_001157858.1	RAPGEF6	20|12	32	16	2	0|0|0|0|0|0|0|0|0|0|0|0|7|3|4|2|0|2|0|0|6|2|3|6	0.96	1	2.43	5.49	0.01	20|12	32	16	1609	RPGF6_HUMAN
RRAGC_CT	NP_065812.1	RPTOR	17|14	31	15.5	2	0|0|0|0|0|0|0|0|0|0|0|0|0|0|0|0|0|0|0|0|0|0|0|0	1	1	22.44	155	0	14|12	26	13	1335	RPTOR_HUMAN
RRAGC_QL_CT	NP_060377.1	LAMTOR1	16|15	31	15.5	2	0|0|0|0|0|0|0|0|0|0|0|0|0|0|0|0|0|0|0|0|0|0|0|0	1	1	23.94	155	0	8|8	16	8	161	LTOR1_HUMAN
RRAGC_QL_CT	NP_000507.1	GNAS	16|15	31	15.5	2	3|2|0|0|3|0|0|0|0|3|0|0|0|0|0|0|0|2|0|0|0|0|2|0	1	1	10.39	12.4	0	12|9	21	10.5	394	GNAS3_HUMAN
RRAGC_TN_CT	NP_443134.2	STK11IP	15|16	31	15.5	2	0|0|0|0|0|0|0|0|0|0|0|0|0|0|0|0|0|0|0|0|0|0|0|0	1	1	23.94	155	0	14|15	29	14.5	1099	S11IP_HUMAN
RRAGC_TN_CT	NP_067072.3	SNX6	17|14	31	15.5	2	0|0|0|0|0|0|0|0|0|0|0|0|0|4|3|3|0|0|0|0|0|0|3|0	1	1	5.75	14.31	0	12|12	24	12	290	SNX6_HUMAN
RRAGC_TN_CT	NP_000245.2	MTR	17|14	31	15.5	2	0|0|0|0|0|0|0|0|0|0|0|0|6|3|5|6|4|4|0|0|6|3|9|4	0.94	0.99	2.15	3.72	0.01	16|14	30	15	1265	METH_HUMAN
RRAGC_QL_CT	NP_001185951.1	CCP110	15|15	30	15	2	0|0|0|0|0|0|0|0|0|0|0|0|0|2|0|0|0|0|0|0|2|0|3|0	1	1	9.02	25.71	0	13|8	21	10.5	1012	CP110_HUMAN
RRAGC_QL_CT	NP_036369.2	SIRT2	16|14	30	15	2	0|0|0|0|0|0|0|0|0|0|0|0|0|0|0|0|0|0|0|0|0|0|0|0	1	1	22.44	150	0	10|9	19	9.5	389	SIR2_HUMAN
RRAGC_TN_CT	NP_006810.1	STIP1	12|18	30	15	2	0|0|0|0|0|0|0|0|0|0|0|0|3|4|3|0|3|3|2|0|0|3|4|4	1	1	8.32	6.21	0	10|14	24	12	543	STIP1_HUMAN
RRAGC_TN_CT	P60712	ACTB	15|15	30	15	2	0|0|0|0|0|0|0|0|0|0|0|0|0|0|0|0|0|0|0|0|0|0|0|0	1	1	23.94	150	0	12|9	21	10.5	375	ACTB_BOVIN
RRAGC_QL_CT	NP_001252541.1	CNOT1	21|9	30	15	2	0|0|0|0|0|0|0|0|0|0|0|0|5|4|2|3|2|0|2|0|6|2|0|2	0.94	1	2.01	6.43	0.01	21|8	29	14.5	2371	CNOT1_HUMAN
RRAGC_CT	NP_004138.1	DRG1	16|13	29	14.5	2	0|0|0|0|0|0|0|0|0|0|0|0|2|2|2|2|0|0|0|0|2|0|2|4	1	1	10.34	10.88	0	9|10	19	9.5	367	DRG1_HUMAN
RRAGC_QL_CT	NP_079426.2	TARS2	16|13	29	14.5	2	0|0|0|0|0|0|0|0|0|0|0|0|0|0|0|0|0|0|0|0|0|0|0|0	1	1	20.93	145	0	14|12	26	13	718	SYTM_HUMAN
RRAGC_QL_CT	NP_065812.1	RPTOR	16|13	29	14.5	2	0|0|0|0|0|0|0|0|0|0|0|0|0|0|0|0|0|0|0|0|0|0|0|0	1	1	20.93	145	0	14|10	24	12	1335	RPTOR_HUMAN
RRAGC_QL_CT	NP_065741.3	ANKHD1-EIF4EBP3	16|13	29	14.5	2	0|0|0|0|0|0|0|0|0|0|0|0|0|0|0|0|0|0|0|0|0|0|0|0	1	1	20.93	145	0	12|10	22	11	2617	ANKH1_HUMAN
RRAGC_CT	NP_001171546.1	ASNS	12|16	28	14	2	0|0|0|0|0|0|0|0|0|0|0|0|0|4|3|2|2|2|3|0|0|3|4|3	1	1	6.63	6.46	0	10|13	23	11.5	540	ASNS_HUMAN
RRAGC_QL_CT	NP_002152.2	IARS1	17|11	28	14	2	0|0|0|0|0|0|0|0|0|0|0|0|0|3|0|0|4|0|0|0|4|0|0|0	0.99	1	4.05	15.27	0	17|10	27	13.5	1262	SYIC_HUMAN
RRAGC_TN_CT	NP_065073.3	ARFGEF3	16|12	28	14	2	0|0|0|0|0|0|0|0|0|0|0|0|5|3|0|0|0|0|0|0|0|0|2|2	0.99	1	4.54	14	0	16|12	28	14	2177	BIG3_HUMAN
RRAGC_TN_CT	NP_658983.3	RBM11	13|15	28	14	2	0|0|0|0|0|0|0|0|0|0|0|0|0|0|0|0|0|2|0|0|0|0|4|2	1	1	6.13	21	0	8|8	16	8	281	RBM11_HUMAN
RRAGC_TN_CT	NP_000507.1	GNAS	13|15	28	14	2	3|2|0|0|3|0|0|0|0|3|0|0|0|0|0|0|0|2|0|0|0|0|2|0	1	1	8.5	11.2	0	9|10	19	9.5	394	GNAS3_HUMAN
RRAGC_QL_CT	NP_003897.2	MCM3AP	18|10	28	14	2	0|0|0|0|0|0|0|0|0|0|0|0|3|3|4|0|0|0|0|0|5|0|4|0	0.97	1	2.78	8.84	0.01	15|9	24	12	1980	GANP_HUMAN
RRAGC_QL_CT	NP_001099040.1	NUDT19	15|12	27	13.5	2	0|0|0|0|0|0|0|0|0|0|0|0|0|0|0|0|0|0|0|0|0|0|0|0	1	1	19.42	135	0	11|6	17	8.5	375	NUD19_HUMAN
RRAGC_QL_CT	NP_001171714.1	PARD3	13|14	27	13.5	2	0|0|0|0|0|0|0|0|0|0|0|0|4|2|2|2|0|0|0|0|3|0|2|0	1	1	7.48	10.8	0	13|13	26	13	1353	PARD3_HUMAN
RRAGC_TN_CT	NP_001171546.1	ASNS	15|12	27	13.5	2	0|0|0|0|0|0|0|0|0|0|0|0|0|4|3|2|2|2|3|0|0|3|4|3	1	1	6.63	6.23	0	13|10	23	11.5	540	ASNS_HUMAN
RRAGC_TN_CT	NP_001129501.1	DEPDC5	18|9	27	13.5	2	0|0|0|0|0|0|0|0|0|0|0|0|0|0|0|0|0|0|0|0|0|0|0|0	1	1	14.81	135	0	15|8	23	11.5	1594	DEPD5_HUMAN
RRAGC_TN_CT	NP_055241.1	SNX5	14|13	27	13.5	2	0|0|0|0|0|0|0|0|0|0|0|0|2|2|0|0|0|0|0|0|0|0|2|0	1	1	10.2	27	0	11|12	23	11.5	404	SNX5_HUMAN
RRAGC_CT	P60712	ACTB	11|15	26	13	2	0|0|0|0|0|0|0|0|0|0|0|0|0|0|0|0|0|0|0|0|0|0|0|0	1	1	17.89	130	0	9|10	19	9.5	375	ACTB_BOVIN
RRAGC_QL_CT	P60712	ACTB	10|16	26	13	2	0|0|0|0|0|0|0|0|0|0|0|0|0|0|0|0|0|0|0|0|0|0|0|0	1	1	16.36	130	0	9|12	21	10.5	375	ACTB_BOVIN
RRAGC_QL_CT	NP_001092692.1	IFT74	14|12	26	13	2	0|0|0|0|0|0|0|0|0|0|0|0|4|3|2|2|2|2|0|0|6|0|4|2	1	1	4.97	5.78	0	13|10	23	11.5	600	IFT74_HUMAN
RRAGC_CT	NP_658983.3	RBM11	15|10	25	12.5	2	0|0|0|0|0|0|0|0|0|0|0|0|0|0|0|0|0|2|0|0|0|0|4|2	1	1	4.7	18.75	0	6|7	13	6.5	281	RBM11_HUMAN
RRAGC_QL_CT	NP_001026873.2	ELP6	11|14	25	12.5	2	0|0|0|0|0|0|0|0|0|0|0|0|5|0|2|3|4|3|2|0|5|3|3|0	0.99	1	4.43	5	0	8|9	17	8.5	266	ELP6_HUMAN
RRAGC_TN_CT	NP_056147.2	NUDCD3	14|11	25	12.5	2	0|0|0|0|0|0|0|0|0|0|0|0|0|2|0|0|0|0|0|0|0|0|0|0	1	1	9.15	75	0	9|8	17	8.5	361	NUDC3_HUMAN
RRAGC_QL_CT	NP_055246.2	PALD1	12|13	25	12.5	2	0|0|0|0|0|0|0|0|0|0|0|0|3|0|0|0|0|0|0|0|2|2|8|5	0.95	0.96	2.78	7.5	0.01	9|10	19	9.5	856	PALD_HUMAN
RRAGC_CT	NP_003671.1	YARS1	13|11	24	12	2	0|0|0|0|0|0|0|0|0|0|0|0|0|3|0|2|0|0|0|0|0|0|0|0	1	1	6.31	28.8	0	10|10	20	10	528	SYYC_HUMAN
RRAGC_CT	NP_000507.1	GNAS	8|16	24	12	2	3|2|0|0|3|0|0|0|0|3|0|0|0|0|0|0|0|2|0|0|0|0|2|0	0.99	1	3.82	9.6	0	8|8	16	8	394	GNAS3_HUMAN
RRAGC_QL_CT	NP_002622.2	PGD	12|12	24	12	2	0|0|0|0|0|0|0|0|0|0|0|0|0|0|0|0|0|0|0|0|0|0|0|0	1	1	19.42	120	0	11|10	21	10.5	483	6PGD_HUMAN
RRAGC_TN_CT	NP_000929.1	POLR2B	13|11	24	12	2	0|0|0|0|0|0|0|0|0|0|0|0|0|2|0|0|0|0|0|0|0|0|0|0	1	1	9.15	72	0	12|11	23	11.5	1174	RPB2_HUMAN
RRAGC_CT	NP_065073.3	ARFGEF3	13|10	23	11.5	2	0|0|0|0|0|0|0|0|0|0|0|0|5|3|0|0|0|0|0|0|0|0|2|2	0.98	0.99	3.66	11.5	0	11|10	21	10.5	2177	BIG3_HUMAN
RRAGC_CT	NP_065741.3	ANKHD1-EIF4EBP3	8|15	23	11.5	2	0|0|0|0|0|0|0|0|0|0|0|0|0|0|0|0|0|0|0|0|0|0|0|0	1	1	13.25	115	0	6|12	18	9	2617	ANKH1_HUMAN
RRAGC_QL_CT	NP_003671.1	YARS1	11|12	23	11.5	2	0|0|0|0|0|0|0|0|0|0|0|0|0|3|0|2|0|0|0|0|0|0|0|0	1	1	6.31	27.6	0	10|12	22	11	528	SYYC_HUMAN
RRAGC_QL_CT	NP_001001132.1	ITSN1	15|8	23	11.5	2	0|0|0|0|0|0|0|0|0|0|0|0|0|0|0|2|0|0|0|0|0|0|0|0	1	1	7.13	69	0	11|8	19	9.5	1220	ITSN1_HUMAN
RRAGC_CT	NP_001171714.1	PARD3	11|11	22	11	2	0|0|0|0|0|0|0|0|0|0|0|0|4|2|2|2|0|0|0|0|3|0|2|0	1	1	5.86	8.8	0	10|9	19	9.5	1353	PARD3_HUMAN
RRAGC_QL_CT	NP_004138.1	DRG1	10|12	22	11	2	0|0|0|0|0|0|0|0|0|0|0|0|2|2|2|2|0|0|0|0|2|0|2|4	1	1	6.72	8.25	0	9|8	17	8.5	367	DRG1_HUMAN
RRAGC_QL_CT	NP_060244.2	CDKAL1	9|13	22	11	2	0|0|0|0|0|0|0|0|0|0|0|0|2|2|4|3|3|0|0|2|2|0|0|2	1	1	5.44	6.6	0	8|8	16	8	579	CDKAL_HUMAN
RRAGC_QL_CT	NP_006297.2	SMC1A	16|6	22	11	2	0|0|0|0|0|0|0|0|0|0|0|0|3|2|0|0|0|0|0|0|0|0|2|0	0.98	1	3.22	18.86	0	15|6	21	10.5	1233	SMC1A_HUMAN
RRAGC_TN_CT	NP_000359.1	TSC1	12|10	22	11	2	0|0|0|0|0|0|0|0|0|0|0|0|0|0|0|0|0|0|0|0|3|0|0|0	1	1	6.01	44	0	12|10	22	11	1164	TSC1_HUMAN
RRAGC_TN_CT	NP_001684.2	ATP6V1B2	11|11	22	11	2	0|0|0|0|0|0|0|0|0|0|0|0|0|0|0|0|0|0|0|0|0|0|0|2	1	1	9.15	66	0	9|11	20	10	511	VATB2_HUMAN
RRAGC_TN_CT	NP_001167621.1	ARL13B	7|15	22	11	2	0|0|0|0|0|0|0|0|0|0|0|0|0|0|0|0|0|0|0|0|0|0|0|0	1	1	11.67	110	0	7|9	16	8	428	AR13B_HUMAN
RRAGC_QL_CT	NP_001116295.1	GTF3C5	12|10	22	11	2	0|0|0|0|0|0|0|0|0|0|0|0|4|4|3|4|3|0|0|0|5|0|4|3	0.96	0.99	2.69	4.4	0.01	12|8	20	10	526	TF3C5_HUMAN
RRAGC_CT	NP_002523.2	NUP88	7|14	21	10.5	2	0|0|0|0|0|0|0|0|0|0|0|0|0|0|4|3|0|0|0|0|3|0|0|2	0.96	1	2.41	10.5	0.01	7|11	18	9	741	NUP88_HUMAN
RRAGC_CT	NP_001684.2	ATP6V1B2	12|8	20	10	2	0|0|0|0|0|0|0|0|0|0|0|0|0|0|0|0|0|0|0|0|0|0|0|2	1	1	7.13	60	0	7|5	12	6	511	VATB2_HUMAN
RRAGC_QL_CT	NP_001239048.1	PASK	10|10	20	10	2	0|0|0|0|0|0|0|0|0|0|0|0|4|3|2|2|3|0|0|0|2|0|0|0	0.99	0.99	4.63	7.5	0	9|10	19	9.5	1330	PASK_HUMAN
RRAGC_TN_CT	NP_004138.1	DRG1	9|11	20	10	2	0|0|0|0|0|0|0|0|0|0|0|0|2|2|2|2|0|0|0|0|2|0|2|4	1	1	5.55	7.5	0	9|10	19	9.5	367	DRG1_HUMAN
RRAGC_TN_CT	NP_079426.2	TARS2	11|9	20	10	2	0|0|0|0|0|0|0|0|0|0|0|0|0|0|0|0|0|0|0|0|0|0|0|0	1	1	14.81	100	0	10|9	19	9.5	718	SYTM_HUMAN
RRAGC_QL_CT	NP_001018098.1	VPS13C	13|7	20	10	2	0|0|0|0|0|0|0|0|0|0|0|0|3|0|0|0|0|0|0|0|0|0|4|2	0.97	1	2.87	13.33	0.01	13|7	20	10	3628	VP13C_HUMAN
RRAGC_CT	NP_443134.2	STK11IP	10|9	19	9.5	2	0|0|0|0|0|0|0|0|0|0|0|0|0|0|0|0|0|0|0|0|0|0|0|0	1	1	14.81	95	0	9|7	16	8	1099	S11IP_HUMAN
RRAGC_CT	NP_060244.2	CDKAL1	11|8	19	9.5	2	0|0|0|0|0|0|0|0|0|0|0|0|2|2|4|3|3|0|0|2|2|0|0|2	0.99	1	4.12	5.7	0	7|8	15	7.5	579	CDKAL_HUMAN
RRAGC_QL_CT	NP_443134.2	STK11IP	10|9	19	9.5	2	0|0|0|0|0|0|0|0|0|0|0|0|0|0|0|0|0|0|0|0|0|0|0|0	1	1	14.81	95	0	8|7	15	7.5	1099	S11IP_HUMAN
RRAGC_QL_CT	NP_060647.2	N4BP2	12|7	19	9.5	2	0|0|0|0|0|0|0|0|0|0|0|0|0|0|2|0|0|0|0|0|0|0|0|0	1	1	6.42	57	0	12|6	18	9	1770	N4BP2_HUMAN
RRAGC_QL_CT	NP_004299.1	ARHGAP1	11|8	19	9.5	2	0|0|0|0|0|0|0|0|0|0|0|0|2|0|0|0|0|0|0|0|0|0|3|0	0.99	1	4.68	22.8	0	11|7	18	9	439	RHG01_HUMAN
RRAGC_QL_CT	NP_001239570.1	URI1	9|10	19	9.5	2	0|0|0|0|0|0|0|0|0|0|0|0|0|3|0|0|0|0|0|0|0|0|0|0	1	1	5.57	38	0	7|7	14	7	475	RMP_HUMAN
RRAGC_QL_CT	NP_001814.2	CKB	11|8	19	9.5	2	2|0|0|0|0|0|0|0|0|0|0|0|0|0|3|0|0|0|0|0|0|0|3|0	0.99	1	3.93	14.25	0	8|8	16	8	381	KCRB_HUMAN
RRAGC_TN_CT	NP_085058.3	WDR59	12|7	19	9.5	2	0|0|0|0|0|0|0|0|0|0|0|0|0|0|0|0|0|0|0|0|0|0|0|0	1	1	11.67	95	0	12|7	19	9.5	974	WDR59_HUMAN
RRAGC_TN_CT	NP_066298.1	H3C7	10|9	19	9.5	2	0|0|0|0|0|0|0|0|0|0|0|0|0|0|0|0|0|0|0|0|0|0|0|0	1	1	14.81	95	0	4|4	8	4	136	H31_HUMAN
RRAGC_TN_CT	NP_036369.2	SIRT2	8|11	19	9.5	2	0|0|0|0|0|0|0|0|0|0|0|0|0|0|0|0|0|0|0|0|0|0|0|0	1	1	13.25	95	0	6|8	14	7	389	SIR2_HUMAN
RRAGC_TN_CT	NP_001295.2	CPD	12|7	19	9.5	2	0|0|0|0|0|0|0|0|0|0|0|0|0|0|0|0|0|0|0|0|0|0|0|0	1	1	11.67	95	0	11|7	18	9	1380	CBPD_HUMAN
RRAGC_QL_CT	NP_065134.1	NUP107	11|8	19	9.5	2	0|0|0|0|0|0|0|0|0|0|0|0|2|2|3|0|0|2|0|0|3|2|5|4	0.95	0.99	2.3	4.96	0.01	11|7	18	9	925	NU107_HUMAN
RRAGC_CT	NP_001596.2	AARS1	8|10	18	9	2	0|0|0|0|0|0|0|0|0|0|0|0|0|0|0|0|0|0|0|0|4|0|2|0	0.99	0.99	3.92	18	0	8|9	17	8.5	968	SYAC_HUMAN
RRAGC_CT	NP_006812.3	ACOT2	6|12	18	9	2	0|0|0|0|0|0|0|0|0|0|0|0|0|0|0|0|0|0|0|0|0|0|0|0	1	1	10.07	90	0	6|10	16	8	483	ACOT2_HUMAN
RRAGC_CT	NP_057392.1	CMPK1	9|9	18	9	2	0|0|0|0|0|0|0|0|0|0|0|0|0|0|0|0|0|0|0|0|0|0|0|0	1	1	14.81	90	0	6|6	12	6	228	KCY_HUMAN
RRAGC_QL_CT	NP_001596.2	AARS1	8|10	18	9	2	0|0|0|0|0|0|0|0|0|0|0|0|0|0|0|0|0|0|0|0|4|0|2|0	0.99	0.99	3.92	18	0	7|9	16	8	968	SYAC_HUMAN
RRAGC_QL_CT	NP_658983.3	RBM11	11|7	18	9	2	0|0|0|0|0|0|0|0|0|0|0|0|0|0|0|0|0|2|0|0|0|0|4|2	0.98	0.99	3.15	13.5	0	7|6	13	6.5	281	RBM11_HUMAN
RRAGC_QL_CT	NP_001160158.1	PFKM	12|6	18	9	2	0|0|0|0|0|0|0|0|0|0|0|0|0|0|0|0|0|0|0|0|0|0|0|0	1	1	10.07	90	0	11|5	16	8	851	PFKAM_HUMAN
RRAGC_QL_CT	NP_001171927.1	MARF1	11|7	18	9	2	0|0|0|0|0|0|0|0|0|0|0|0|0|0|0|0|0|0|0|0|0|0|0|0	1	1	11.67	90	0	10|7	17	8.5	1742	MARF1_HUMAN
RRAGC_TN_CT	NP_001138238.1	DNAJC7	8|10	18	9	2	0|0|0|0|0|0|0|0|0|0|0|0|0|0|0|0|0|0|0|0|0|0|0|2	1	1	7.13	54	0	8|9	17	8.5	438	DNJC7_HUMAN
RRAGC_CT	NP_001258928.1	DOCK7	7|11	18	9	2	0|0|0|0|0|0|0|0|0|0|0|0|0|0|3|0|2|0|0|0|4|2|3|2	0.95	1	2.36	6.75	0.01	7|10	17	8.5	2129	DOCK7_HUMAN
RRAGC_CT	NP_001099040.1	NUDT19	11|6	17	8.5	2	0|0|0|0|0|0|0|0|0|0|0|0|0|0|0|0|0|0|0|0|0|0|0|0	1	1	10.07	85	0	8|5	13	6.5	375	NUD19_HUMAN
RRAGC_CT	NP_000929.1	POLR2B	7|10	17	8.5	2	0|0|0|0|0|0|0|0|0|0|0|0|0|2|0|0|0|0|0|0|0|0|0|0	1	1	6.42	51	0	6|9	15	7.5	1174	RPB2_HUMAN
RRAGC_QL_CT	NP_057479.2	HACD3	8|9	17	8.5	2	0|0|0|0|0|0|0|0|0|0|0|0|0|2|2|2|2|2|0|0|2|0|0|2	1	1	5.2	7.29	0	7|5	12	6	362	HACD3_HUMAN
RRAGC_QL_CT	NP_003585.3	TTF2	9|8	17	8.5	2	0|0|0|0|0|0|0|0|0|0|0|0|0|3|0|2|0|0|0|0|3|0|3|0	0.98	0.98	3.48	9.27	0	8|8	16	8	1162	TTF2_HUMAN
RRAGC_QL_CT	NP_054831.2	TRPS1	11|6	17	8.5	2	0|0|0|0|0|0|0|0|0|0|0|0|0|0|0|0|0|0|0|0|0|0|0|0	1	1	10.07	85	0	11|6	17	8.5	1294	TRPS1_HUMAN
RRAGC_QL_CT	NP_066407.1	H2BC5	9|8	17	8.5	2	0|0|0|0|0|0|0|0|0|0|0|0|0|0|0|0|0|0|0|0|0|0|0|0	1	1	13.25	85	0	5|4	9	4.5	126	H2B1D_HUMAN
RRAGC_QL_CT	NP_001005360.1	DNM2	10|7	17	8.5	2	0|0|0|0|0|0|0|0|0|0|0|0|2|0|0|3|0|0|0|0|0|0|2|2	0.99	1	3.82	11.33	0	10|7	17	8.5	870	DYN2_HUMAN
RRAGC_QL_CT	NP_057392.1	CMPK1	7|10	17	8.5	2	0|0|0|0|0|0|0|0|0|0|0|0|0|0|0|0|0|0|0|0|0|0|0|0	1	1	11.67	85	0	6|7	13	6.5	228	KCY_HUMAN
RRAGC_CT	NP_002152.2	IARS1	8|9	17	8.5	2	0|0|0|0|0|0|0|0|0|0|0|0|0|3|0|0|4|0|0|0|4|0|0|0	0.95	0.96	2.81	9.27	0.01	8|9	17	8.5	1262	SYIC_HUMAN
RRAGC_TN_CT	NP_005947.3	MTHFD1	10|7	17	8.5	2	4|0|0|0|0|0|0|0|0|0|0|0|0|3|0|0|0|0|0|0|2|0|2|2	0.96	0.99	2.6	7.85	0.01	10|7	17	8.5	935	C1TC_HUMAN
RRAGC_TN_CT	NP_001018098.1	VPS13C	10|7	17	8.5	2	0|0|0|0|0|0|0|0|0|0|0|0|3|0|0|0|0|0|0|0|0|0|4|2	0.97	0.99	2.87	11.33	0.01	10|7	17	8.5	3628	VP13C_HUMAN
RRAGC_CT	NP_002622.2	PGD	8|8	16	8	2	0|0|0|0|0|0|0|0|0|0|0|0|0|0|0|0|0|0|0|0|0|0|0|0	1	1	13.25	80	0	6|7	13	6.5	483	6PGD_HUMAN
RRAGC_CT	NP_066298.1	H3C7	9|7	16	8	2	0|0|0|0|0|0|0|0|0|0|0|0|0|0|0|0|0|0|0|0|0|0|0|0	1	1	11.67	80	0	5|3	8	4	136	H31_HUMAN
RRAGC_CT	NP_066390.1	H2AC8	10|6	16	8	2	0|0|0|0|0|0|0|0|0|0|0|0|0|0|0|0|0|0|0|0|0|0|0|0	1	1	10.07	80	0	3|3	6	3	130	H2A1B_HUMAN
RRAGC_CT	NP_001185951.1	CCP110	7|9	16	8	2	0|0|0|0|0|0|0|0|0|0|0|0|0|2|0|0|0|0|0|0|2|0|3|0	0.99	0.99	3.92	13.71	0	6|8	14	7	1012	CP110_HUMAN
RRAGC_CT	NP_079426.2	TARS2	8|8	16	8	2	0|0|0|0|0|0|0|0|0|0|0|0|0|0|0|0|0|0|0|0|0|0|0|0	1	1	13.25	80	0	6|7	13	6.5	718	SYTM_HUMAN
RRAGC_TN_CT	NP_001123553.1	PLD1	10|6	16	8	2	0|0|0|0|0|0|0|0|0|0|0|0|0|0|0|0|0|0|0|0|0|0|0|0	1	1	10.07	80	0	10|6	16	8	1036	PLD1_HUMAN
RRAGC_TN_CT	NP_006297.2	SMC1A	8|8	16	8	2	0|0|0|0|0|0|0|0|0|0|0|0|3|2|0|0|0|0|0|0|0|0|2|0	0.99	0.99	4.6	13.71	0	7|8	15	7.5	1233	SMC1A_HUMAN
RRAGC_TN_CT	NP_003671.1	YARS1	9|7	16	8	2	0|0|0|0|0|0|0|0|0|0|0|0|0|3|0|2|0|0|0|0|0|0|0|0	0.99	0.99	4.11	19.2	0	8|7	15	7.5	528	SYYC_HUMAN
RRAGC_TN_CT	NP_001124181.1	RUFY3	9|7	16	8	2	0|0|0|0|0|0|0|0|0|0|0|0|0|0|0|0|0|0|0|0|0|0|0|0	1	1	11.67	80	0	5|6	11	5.5	506	RUFY3_HUMAN
RRAGC_CT	NP_001014831.1	PAK4	6|10	16	8	2	0|0|0|0|0|0|0|0|0|0|0|0|0|3|0|0|0|0|0|0|2|0|3|3	0.95	0.99	2.2	8.73	0.01	6|7	13	6.5	591	PAK4_HUMAN
RRAGC_QL_CT	NP_001035809.1	ABCE1	9|7	16	8	2	0|0|0|0|0|0|0|0|0|0|0|0|5|3|0|0|0|0|0|0|0|0|0|0	0.96	0.97	2.78	12	0.01	8|6	14	7	599	ABCE1_HUMAN
RRAGC_QL_CT	NP_001164409.1	ISYNA1	7|9	16	8	2	0|0|0|0|0|0|0|0|0|0|0|0|0|2|0|0|0|0|0|0|2|3|2|4	0.96	0.98	2.6	7.38	0.01	5|6	11	5.5	504	INO1_HUMAN
RRAGC_CT	NP_068803.1	H4C11	11|4	15	7.5	2	0|0|0|0|0|0|0|0|0|0|0|0|0|0|0|0|0|0|0|0|0|0|0|0	1	1	6.75	75	0	7|3	10	5	103	H4_HUMAN
RRAGC_CT	NP_000359.1	TSC1	6|9	15	7.5	2	0|0|0|0|0|0|0|0|0|0|0|0|0|0|0|0|0|0|0|0|3|0|0|0	0.99	1	4.14	30	0	6|9	15	7.5	1164	TSC1_HUMAN
RRAGC_QL_CT	NP_056099.3	SZT2	10|5	15	7.5	2	0|0|0|0|0|0|0|0|0|0|0|0|0|0|0|0|0|0|0|0|0|0|0|0	1	1	8.43	75	0	10|5	15	7.5	3375	SZT2_HUMAN
RRAGC_QL_CT	NP_001166923.1	TFCP2	8|7	15	7.5	2	0|0|0|0|0|0|0|0|0|0|0|0|2|2|0|0|0|0|0|0|2|0|0|0	1	1	5.02	15	0	7|6	13	6.5	501	TFCP2_HUMAN
RRAGC_QL_CT	NP_001159933.1	MPP1	9|6	15	7.5	2	0|0|0|0|0|0|0|0|0|0|0|0|0|0|0|0|0|0|0|0|0|0|0|0	1	1	10.07	75	0	9|6	15	7.5	446	EM55_HUMAN
RRAGC_TN_CT	NP_066407.1	H2BC5	8|7	15	7.5	2	0|0|0|0|0|0|0|0|0|0|0|0|0|0|0|0|0|0|0|0|0|0|0|0	1	1	11.67	75	0	5|4	9	4.5	126	H2B1D_HUMAN
RRAGC_QL_CT	NP_001014831.1	PAK4	9|6	15	7.5	2	0|0|0|0|0|0|0|0|0|0|0|0|0|3|0|0|0|0|0|0|2|0|3|3	0.94	0.98	2.2	8.18	0.01	9|6	15	7.5	591	PAK4_HUMAN
RRAGC_CT	NP_057479.2	HACD3	7|7	14	7	2	0|0|0|0|0|0|0|0|0|0|0|0|0|2|2|2|2|2|0|0|2|0|0|2	0.98	0.98	3.97	6	0	6|5	11	5.5	362	HACD3_HUMAN
RRAGC_CT	NP_085058.3	WDR59	8|6	14	7	2	0|0|0|0|0|0|0|0|0|0|0|0|0|0|0|0|0|0|0|0|0|0|0|0	1	1	10.07	70	0	7|5	12	6	974	WDR59_HUMAN
RRAGC_CT	NP_066407.1	H2BC5	10|4	14	7	2	0|0|0|0|0|0|0|0|0|0|0|0|0|0|0|0|0|0|0|0|0|0|0|0	1	1	6.75	70	0	4|3	7	3.5	126	H2B1D_HUMAN
RRAGC_CT	NP_056099.3	SZT2	9|5	14	7	2	0|0|0|0|0|0|0|0|0|0|0|0|0|0|0|0|0|0|0|0|0|0|0|0	1	1	8.43	70	0	9|5	14	7	3375	SZT2_HUMAN
RRAGC_QL_CT	NP_060561.3	ELP3	10|4	14	7	2	0|0|0|0|0|0|0|0|0|0|0|0|0|0|0|0|0|0|0|0|0|0|0|0	1	1	6.75	70	0	9|4	13	6.5	547	ELP3_HUMAN
RRAGC_QL_CT	NP_543010.3	DTD1	8|6	14	7	2	0|0|0|0|0|0|0|0|0|0|0|0|0|0|0|0|0|0|0|0|0|0|0|0	1	1	10.07	70	0	5|4	9	4.5	209	DTD1_HUMAN
RRAGC_QL_CT	NP_004085.1	EIF2S1	6|8	14	7	2	0|2|2|0|0|0|0|0|0|2|0|0|0|0|0|0|2|0|2|0|2|0|0|0	0.99	1	4.01	7	0	5|7	12	6	315	IF2A_HUMAN
RRAGC_QL_CT	NP_055692.2	HELZ	11|3	14	7	2	0|0|0|0|0|0|0|0|0|0|0|0|0|0|0|0|0|0|0|0|0|0|0|0	1	1	5.01	70	0	10|3	13	6.5	1942	HELZ_HUMAN
RRAGC_QL_CT	NP_066973.2	GRIP1	10|4	14	7	2	0|0|0|0|0|0|0|0|0|0|0|0|0|0|0|0|0|0|0|0|0|0|0|0	1	1	6.75	70	0	9|4	13	6.5	1076	GRIP1_HUMAN
RRAGC_QL_CT	NP_036329.3	RABGAP1	6|8	14	7	2	0|0|0|0|0|0|0|0|0|0|0|0|5|0|0|0|0|0|0|0|0|0|0|0	0.97	0.98	3.07	16.8	0.01	6|6	12	6	1069	RBGP1_HUMAN
RRAGC_CT	NP_061828.1	UBB	7|6	13	6.5	2	0|0|0|0|0|0|0|0|0|0|0|0|0|0|0|0|0|0|0|0|0|0|0|0	1	1	10.07	65	0	3|3	6	3	229	UBB_HUMAN
RRAGC_QL_CT	NP_056001.1	VPS13A	9|4	13	6.5	2	0|0|0|0|0|0|0|0|0|0|0|0|0|0|0|0|0|0|0|0|0|0|0|0	1	1	6.75	65	0	9|4	13	6.5	3095	VP13A_HUMAN
RRAGC_QL_CT	NP_003742.2	EIF3B	7|6	13	6.5	2	0|0|0|0|0|0|0|0|0|0|0|0|0|0|0|0|0|0|0|0|0|0|0|0	1	1	10.07	65	0	7|5	12	6	814	EIF3B_HUMAN
RRAGC_QL_CT	NP_085058.3	WDR59	7|6	13	6.5	2	0|0|0|0|0|0|0|0|0|0|0|0|0|0|0|0|0|0|0|0|0|0|0|0	1	1	10.07	65	0	6|6	12	6	974	WDR59_HUMAN
RRAGC_QL_CT	NP_066298.1	H3C7	6|7	13	6.5	2	0|0|0|0|0|0|0|0|0|0|0|0|0|0|0|0|0|0|0|0|0|0|0|0	1	1	10.07	65	0	3|3	6	3	136	H31_HUMAN
RRAGC_QL_CT	NP_056029.2	DDHD2	7|6	13	6.5	2	0|0|0|0|0|0|0|0|0|0|0|0|0|0|0|0|0|0|0|0|0|0|0|0	1	1	10.07	65	0	7|5	12	6	711	DDHD2_HUMAN
RRAGC_QL_CT	NP_001032900.1	HSD17B10	7|6	13	6.5	2	2|0|2|0|0|0|0|0|0|0|0|0|0|0|0|0|0|0|0|0|2|0|0|0	0.99	0.99	4.11	13	0	6|6	12	6	252	HCD2_HUMAN
RRAGC_TN_CT	NP_001099040.1	NUDT19	7|6	13	6.5	2	0|0|0|0|0|0|0|0|0|0|0|0|0|0|0|0|0|0|0|0|0|0|0|0	1	1	10.07	65	0	6|4	10	5	375	NUD19_HUMAN
RRAGC_TN_CT	NP_004085.1	EIF2S1	6|7	13	6.5	2	0|2|2|0|0|0|0|0|0|2|0|0|0|0|0|0|2|0|2|0|2|0|0|0	0.99	1	4.01	6.5	0	5|7	12	6	315	IF2A_HUMAN
RRAGC_TN_CT	NP_065741.3	ANKHD1-EIF4EBP3	7|6	13	6.5	2	0|0|0|0|0|0|0|0|0|0|0|0|0|0|0|0|0|0|0|0|0|0|0|0	1	1	10.07	65	0	7|5	12	6	2617	ANKH1_HUMAN
RRAGC_CT	NP_036329.3	RABGAP1	7|6	13	6.5	2	0|0|0|0|0|0|0|0|0|0|0|0|5|0|0|0|0|0|0|0|0|0|0|0	0.96	0.97	3.07	15.6	0.01	6|6	12	6	1069	RBGP1_HUMAN
RRAGC_QL_CT	NP_065859.3	SIPA1L2	8|5	13	6.5	2	0|0|0|0|0|0|0|0|0|0|0|0|0|0|0|0|0|0|0|0|3|0|0|2	0.97	0.99	2.87	15.6	0.01	7|5	12	6	1722	SI1L2_HUMAN
RRAGC_CT	NP_543010.3	DTD1	6|6	12	6	2	0|0|0|0|0|0|0|0|0|0|0|0|0|0|0|0|0|0|0|0|0|0|0|0	1	1	10.07	60	0	5|4	9	4.5	209	DTD1_HUMAN
RRAGC_CT	NP_054831.2	TRPS1	6|6	12	6	2	0|0|0|0|0|0|0|0|0|0|0|0|0|0|0|0|0|0|0|0|0|0|0|0	1	1	10.07	60	0	6|6	12	6	1294	TRPS1_HUMAN
RRAGC_CT	NP_001124181.1	RUFY3	3|9	12	6	2	0|0|0|0|0|0|0|0|0|0|0|0|0|0|0|0|0|0|0|0|0|0|0|0	1	1	5.01	60	0	3|9	12	6	506	RUFY3_HUMAN
RRAGC_CT	NP_001166923.1	TFCP2	7|5	12	6	2	0|0|0|0|0|0|0|0|0|0|0|0|2|2|0|0|0|0|0|0|2|0|0|0	0.98	0.99	3.18	12	0	5|5	10	5	501	TFCP2_HUMAN
RRAGC_QL_CT	NP_006504.2	SARS1	8|4	12	6	2	0|0|0|0|0|0|0|0|0|0|0|0|0|0|0|0|0|0|0|0|0|0|0|0	1	1	6.75	60	0	8|4	12	6	514	SYSC_HUMAN
RRAGC_QL_CT	NP_078811.3	CORO7	4|8	12	6	2	0|0|0|0|0|0|0|0|0|0|0|0|0|0|0|0|0|0|0|0|0|0|0|0	1	1	6.75	60	0	4|7	11	5.5	925	CORO7_HUMAN
RRAGC_TN_CT	NP_061878.3	MIOS	6|6	12	6	2	0|0|0|0|0|0|0|0|0|0|0|0|0|0|0|0|0|0|0|0|0|0|0|0	1	1	10.07	60	0	6|6	12	6	875	MIO_HUMAN
RRAGC_TN_CT	NP_060092.2	BORCS6	7|5	12	6	2	0|0|0|0|0|0|0|0|0|0|0|0|0|0|0|0|0|0|0|0|0|0|0|0	1	1	8.43	60	0	6|5	11	5.5	357	BORC6_HUMAN
RRAGC_TN_CT	NP_001032900.1	HSD17B10	6|6	12	6	2	2|0|2|0|0|0|0|0|0|0|0|0|0|0|0|0|0|0|0|0|2|0|0|0	0.98	0.98	4.11	12	0	6|5	11	5.5	252	HCD2_HUMAN
RRAGC_TN_CT	XP_003960691.1	LOC101060252	5|7	12	6	2	0|0|0|0|0|0|0|0|0|0|0|0|0|0|0|0|0|0|0|0|0|0|0|0	1	1	8.43	60	0	3|3	6	3	152	BOLA2_HUMAN
RRAGC_CT	NP_001005360.1	DNM2	6|6	12	6	2	0|0|0|0|0|0|0|0|0|0|0|0|2|0|0|3|0|0|0|0|0|0|2|2	0.95	0.95	3	8	0.01	6|5	11	5.5	870	DYN2_HUMAN
RRAGC_QL_CT	NP_001171559.1	SYNJ2	7|5	12	6	2	0|0|0|0|0|0|0|0|0|0|0|0|0|2|2|0|2|0|0|0|0|0|0|2	0.97	0.99	2.8	9	0.01	7|5	12	6	1259	SYNJ2_HUMAN
RRAGC_QL_CT	NP_000242.1	MSH2	6|6	12	6	2	0|0|0|0|0|0|0|0|0|0|0|0|0|3|0|0|2|0|0|0|0|2|2|0	0.95	0.95	3	8	0.01	6|6	12	6	934	MSH2_HUMAN
RRAGC_QL_CT	NP_003879.2	ALDH1A2	7|5	12	6	2	0|0|0|0|0|0|0|0|0|0|0|0|2|0|0|2|0|0|0|0|0|0|2|2	0.97	0.99	2.8	9	0.01	6|5	11	5.5	518	AL1A2_HUMAN
RRAGC_CT	NP_078811.3	CORO7	6|5	11	5.5	2	0|0|0|0|0|0|0|0|0|0|0|0|0|0|0|0|0|0|0|0|0|0|0|0	1	1	8.43	55	0	5|5	10	5	925	CORO7_HUMAN
RRAGC_QL_CT	NP_061828.1	UBB	4|7	11	5.5	2	0|0|0|0|0|0|0|0|0|0|0|0|0|0|0|0|0|0|0|0|0|0|0|0	1	1	6.75	55	0	3|4	7	3.5	229	UBB_HUMAN
RRAGC_QL_CT	NP_002636.2	PIK3C2A	8|3	11	5.5	2	0|0|0|0|0|0|0|0|0|0|0|0|0|0|0|0|0|0|0|0|0|0|0|0	1	1	5.01	55	0	8|3	11	5.5	1686	P3C2A_HUMAN
RRAGC_QL_CT	NP_000117.1	ETFA	6|5	11	5.5	2	0|0|0|0|0|0|0|0|0|0|0|0|0|0|0|0|0|0|0|0|0|0|2|0	0.99	1	4.91	33	0	6|3	9	4.5	333	ETFA_HUMAN
RRAGC_QL_CT	NP_001243193.1	FLII	8|3	11	5.5	2	0|0|0|0|0|0|0|0|0|0|0|0|0|0|0|0|0|0|0|0|0|0|0|0	1	1	5.01	55	0	8|3	11	5.5	1258	FLII_HUMAN
RRAGC_QL_CT	NP_055855.2	PIKFYVE	8|3	11	5.5	2	0|0|0|0|0|0|0|0|0|0|0|0|0|0|0|0|0|0|0|0|0|0|0|0	1	1	5.01	55	0	8|3	11	5.5	2098	FYV1_HUMAN
RRAGC_QL_CT	NP_001684.2	ATP6V1B2	6|5	11	5.5	2	0|0|0|0|0|0|0|0|0|0|0|0|0|0|0|0|0|0|0|0|0|0|0|2	0.99	1	4.91	33	0	6|4	10	5	511	VATB2_HUMAN
RRAGC_QL_CT	NP_002387.1	ME2	5|6	11	5.5	2	0|0|0|0|0|0|0|0|0|0|0|0|0|0|0|0|0|0|0|0|0|0|0|0	1	1	8.43	55	0	5|6	11	5.5	584	MAOM_HUMAN
RRAGC_TN_CT	NP_001160158.1	PFKM	5|6	11	5.5	2	0|0|0|0|0|0|0|0|0|0|0|0|0|0|0|0|0|0|0|0|0|0|0|0	1	1	8.43	55	0	5|6	11	5.5	851	PFKAM_HUMAN
RRAGC_TN_CT	NP_056161.2	ZFYVE26	6|5	11	5.5	2	0|0|0|0|0|0|0|0|0|0|0|0|0|0|0|0|0|0|0|0|0|0|0|0	1	1	8.43	55	0	6|5	11	5.5	2539	ZFY26_HUMAN
RRAGC_TN_CT	NP_056100.2	WDR7	6|5	11	5.5	2	0|0|0|0|0|0|0|0|0|0|0|0|0|0|0|0|0|0|0|0|0|0|0|0	1	1	8.43	55	0	6|5	11	5.5	1490	WDR7_HUMAN
RRAGC_CT	NP_004299.1	ARHGAP1	7|4	11	5.5	2	0|0|0|0|0|0|0|0|0|0|0|0|2|0|0|0|0|0|0|0|0|0|3|0	0.94	0.98	2.19	13.2	0.01	7|4	11	5.5	439	RHG01_HUMAN
RRAGC_CT	NP_001020241.1	RPS14	5|6	11	5.5	2	2|0|0|0|0|0|0|0|0|0|0|0|2|2|0|2|0|2|0|0|0|0|0|0	0.95	0.98	2.57	6.6	0.01	3|5	8	4	151	RS14_HUMAN
RRAGC_CT	NP_001032900.1	HSD17B10	4|7	11	5.5	2	2|0|2|0|0|0|0|0|0|0|0|0|0|0|0|0|0|0|0|0|2|0|0|0	0.95	0.99	2.23	11	0.01	4|5	9	4.5	252	HCD2_HUMAN
RRAGC_TN_CT	NP_001191455.1	SSR4	5|6	11	5.5	2	2|2|0|0|0|0|0|0|0|2|0|2|2|0|0|0|0|0|0|0|2|0|0|0	0.95	0.98	2.51	5.5	0.01	4|5	9	4.5	184	SSRD_HUMAN
RRAGC_CT	NP_055908.1	TAB2	6|4	10	5	2	0|0|0|0|0|0|0|0|0|0|0|0|0|0|0|0|0|0|0|0|0|0|0|0	1	1	6.75	50	0	4|3	7	3.5	693	TAB2_HUMAN
RRAGC_CT	NP_006055.3	RRAGB	6|4	10	5	2	0|0|0|0|0|0|0|0|0|0|0|0|0|0|0|0|0|0|0|0|0|0|0|0	1	1	6.75	50	0	2|2	4	2	346	RRAGB_HUMAN
RRAGC_QL_CT	NP_110421.1	TDRD3	6|4	10	5	2	0|0|0|0|0|0|0|0|0|0|0|0|0|0|0|0|0|0|0|0|0|0|0|0	1	1	6.75	50	0	6|4	10	5	651	TDRD3_HUMAN
RRAGC_QL_CT	NP_056126.1	OBSL1	7|3	10	5	2	0|0|0|0|0|0|0|0|0|0|0|0|0|0|0|0|0|0|0|0|0|0|0|0	1	1	5.01	50	0	6|3	9	4.5	1896	OBSL1_HUMAN
RRAGC_QL_CT	NP_000062.1	CBS	6|4	10	5	2	2|0|0|0|0|0|0|0|0|0|0|0|0|0|0|0|0|0|0|0|0|0|0|0	0.99	1	4.08	30	0	5|4	9	4.5	551	CBSL_HUMAN
RRAGC_QL_CT	NP_002638.2	PIK3C3	8|2	10	5	2	0|0|0|0|0|0|0|0|0|0|0|0|0|0|0|0|0|0|0|0|0|0|0|0	0.98	1	3.16	50	0	8|2	10	5	887	PK3C3_HUMAN
RRAGC_QL_CT	NP_001018864.2	IQCB1	5|5	10	5	2	0|0|0|0|0|0|0|0|0|0|0|0|0|0|0|0|0|0|0|0|0|0|0|0	1	1	8.43	50	0	5|5	10	5	598	IQCB1_HUMAN
RRAGC_TN_CT	NP_055093.2	HSPA4L	5|5	10	5	2	0|0|0|0|0|0|0|0|0|0|0|0|0|0|0|0|0|0|0|0|0|0|0|0	1	1	8.43	50	0	5|5	10	5	839	HS74L_HUMAN
RRAGC_QL_CT	NP_000359.1	TSC1	6|4	10	5	2	0|0|0|0|0|0|0|0|0|0|0|0|0|0|0|0|0|0|0|0|3|0|0|0	0.97	0.98	3	20	0.01	6|4	10	5	1164	TSC1_HUMAN
RRAGC_TN_CT	NP_001239570.1	URI1	6|4	10	5	2	0|0|0|0|0|0|0|0|0|0|0|0|0|3|0|0|0|0|0|0|0|0|0|0	0.97	0.98	3	20	0.01	5|4	9	4.5	475	RMP_HUMAN
RRAGC_CT	NP_060561.3	ELP3	4|5	9	4.5	2	0|0|0|0|0|0|0|0|0|0|0|0|0|0|0|0|0|0|0|0|0|0|0|0	1	1	6.75	45	0	4|5	9	4.5	547	ELP3_HUMAN
RRAGC_CT	NP_055692.2	HELZ	3|6	9	4.5	2	0|0|0|0|0|0|0|0|0|0|0|0|0|0|0|0|0|0|0|0|0|0|0|0	1	1	5.01	45	0	3|6	9	4.5	1942	HELZ_HUMAN
RRAGC_CT	XP_003960691.1	LOC101060252	4|5	9	4.5	2	0|0|0|0|0|0|0|0|0|0|0|0|0|0|0|0|0|0|0|0|0|0|0|0	1	1	6.75	45	0	3|3	6	3	152	BOLA2_HUMAN
RRAGC_CT	NP_001123553.1	PLD1	2|7	9	4.5	2	0|0|0|0|0|0|0|0|0|0|0|0|0|0|0|0|0|0|0|0|0|0|0|0	0.98	1	3.16	45	0	2|6	8	4	1036	PLD1_HUMAN
RRAGC_QL_CT	NP_001036199.1	SEC24B	4|5	9	4.5	2	0|0|0|0|0|0|0|0|0|0|0|0|0|0|0|0|0|0|0|0|2|0|0|0	0.99	0.99	4.08	27	0	4|3	7	3.5	1233	SC24B_HUMAN
RRAGC_QL_CT	NP_068803.1	H4C11	5|4	9	4.5	2	0|0|0|0|0|0|0|0|0|0|0|0|0|0|0|0|0|0|0|0|0|0|0|0	1	1	6.75	45	0	4|3	7	3.5	103	H4_HUMAN
RRAGC_QL_CT	NP_115635.1	WDR24	5|4	9	4.5	2	0|0|0|0|0|0|0|0|0|0|0|0|0|0|0|0|0|0|0|0|0|0|0|0	1	1	6.75	45	0	5|4	9	4.5	790	WDR24_HUMAN
RRAGC_QL_CT	NP_001129123.1	EIF2AK2	3|6	9	4.5	2	0|0|0|0|0|0|0|0|0|0|0|0|0|0|0|0|2|0|0|0|0|0|0|0	0.98	1	3.17	27	0	3|5	8	4	551	E2AK2_HUMAN
RRAGC_QL_CT	NP_001159580.1	PALLD	4|5	9	4.5	2	0|0|0|0|0|0|0|0|0|0|0|0|0|0|0|0|0|0|0|0|0|0|0|0	1	1	6.75	45	0	4|5	9	4.5	1123	PALLD_HUMAN
RRAGC_QL_CT	NP_064628.1	TOMM22	5|4	9	4.5	2	0|0|0|0|0|0|0|0|0|0|0|0|0|0|0|0|0|0|0|0|0|0|0|0	1	1	6.75	45	0	3|2	5	2.5	142	TOM22_HUMAN
RRAGC_QL_CT	NP_001008738.2	FNIP1	3|6	9	4.5	2	0|0|0|0|0|0|0|0|0|0|0|0|0|0|0|0|0|0|0|0|0|0|0|0	1	1	5.01	45	0	3|5	8	4	1138	FNIP1_HUMAN
RRAGC_QL_CT	NP_789794.1	BBS7	6|3	9	4.5	2	0|0|0|0|0|0|0|0|0|0|0|0|0|0|0|0|0|0|0|0|0|0|0|0	1	1	5.01	45	0	6|2	8	4	715	BBS7_HUMAN
RRAGC_QL_CT	NP_001167621.1	ARL13B	5|4	9	4.5	2	0|0|0|0|0|0|0|0|0|0|0|0|0|0|0|0|0|0|0|0|0|0|0|0	1	1	6.75	45	0	5|4	9	4.5	428	AR13B_HUMAN
RRAGC_QL_CT	XP_003960691.1	LOC101060252	5|4	9	4.5	2	0|0|0|0|0|0|0|0|0|0|0|0|0|0|0|0|0|0|0|0|0|0|0|0	1	1	6.75	45	0	3|3	6	3	152	BOLA2_HUMAN
RRAGC_QL_CT	NP_001124181.1	RUFY3	6|3	9	4.5	2	0|0|0|0|0|0|0|0|0|0|0|0|0|0|0|0|0|0|0|0|0|0|0|0	1	1	5.01	45	0	6|3	9	4.5	506	RUFY3_HUMAN
RRAGC_TN_CT	NP_006812.3	ACOT2	5|4	9	4.5	2	0|0|0|0|0|0|0|0|0|0|0|0|0|0|0|0|0|0|0|0|0|0|0|0	1	1	6.75	45	0	5|3	8	4	483	ACOT2_HUMAN
RRAGC_TN_CT	NP_005029.1	PPID	5|4	9	4.5	2	0|0|0|0|0|0|0|0|0|0|0|0|0|0|0|0|0|0|0|0|0|0|0|0	1	1	6.75	45	0	5|4	9	4.5	370	PPID_HUMAN
RRAGC_TN_CT	NP_148978.2	CDK16	6|3	9	4.5	2	0|0|0|0|0|0|0|0|0|0|0|0|0|0|0|0|0|0|0|0|0|0|0|0	1	1	5.01	45	0	6|3	9	4.5	502	CDK16_HUMAN
RRAGC_TN_CT	NP_001186794.1	KIF16B	6|3	9	4.5	2	0|0|0|0|0|0|0|0|0|0|0|0|2|0|0|0|0|2|0|0|0|0|0|0	0.93	0.99	1.96	13.5	0.01	6|3	9	4.5	1266	KI16B_HUMAN
RRAGC_CT	NP_003742.2	EIF3B	4|4	8	4	2	0|0|0|0|0|0|0|0|0|0|0|0|0|0|0|0|0|0|0|0|0|0|0|0	1	1	6.75	40	0	3|4	7	3.5	814	EIF3B_HUMAN
RRAGC_CT	XP_003960677.1	LOC101060570	4|4	8	4	2	0|0|0|0|0|0|0|0|0|0|0|0|0|0|0|0|0|0|0|0|0|0|0|0	1	1	6.75	40	0	3|4	7	3.5	725	EF2K_HUMAN
RRAGC_CT	NP_001018864.2	IQCB1	3|5	8	4	2	0|0|0|0|0|0|0|0|0|0|0|0|0|0|0|0|0|0|0|0|0|0|0|0	1	1	5.01	40	0	3|4	7	3.5	598	IQCB1_HUMAN
RRAGC_CT	NP_148978.2	CDK16	5|3	8	4	2	0|0|0|0|0|0|0|0|0|0|0|0|0|0|0|0|0|0|0|0|0|0|0|0	1	1	5.01	40	0	4|3	7	3.5	502	CDK16_HUMAN
RRAGC_CT	NP_006244.2	PRKAB1	5|3	8	4	2	0|0|0|0|0|0|0|0|0|0|0|0|0|0|0|0|0|0|0|0|0|0|0|0	1	1	5.01	40	0	4|3	7	3.5	270	AAKB1_HUMAN
RRAGC_CT	NP_001167621.1	ARL13B	4|4	8	4	2	0|0|0|0|0|0|0|0|0|0|0|0|0|0|0|0|0|0|0|0|0|0|0|0	1	1	6.75	40	0	4|4	8	4	428	AR13B_HUMAN
RRAGC_QL_CT	NP_055908.1	TAB2	4|4	8	4	2	0|0|0|0|0|0|0|0|0|0|0|0|0|0|0|0|0|0|0|0|0|0|0|0	1	1	6.75	40	0	4|4	8	4	693	TAB2_HUMAN
RRAGC_QL_CT	NP_115670.1	CAMKK1	6|2	8	4	2	0|0|0|0|0|0|0|0|0|0|0|0|0|0|0|0|0|0|0|0|0|0|0|0	0.98	1	3.16	40	0	6|2	8	4	505	KKCC1_HUMAN
RRAGC_QL_CT	NP_006244.2	PRKAB1	3|5	8	4	2	0|0|0|0|0|0|0|0|0|0|0|0|0|0|0|0|0|0|0|0|0|0|0|0	1	1	5.01	40	0	2|4	6	3	270	AAKB1_HUMAN
RRAGC_QL_CT	NP_000703.2	BLVRA	4|4	8	4	2	0|0|0|0|0|0|0|0|0|0|0|0|0|0|0|0|0|0|0|0|0|0|0|0	1	1	6.75	40	0	3|4	7	3.5	296	BIEA_HUMAN
RRAGC_QL_CT	NP_003740.2	IRS2	5|3	8	4	2	0|0|0|0|0|0|0|0|0|0|0|0|0|0|0|0|0|0|0|0|0|0|0|0	1	1	5.01	40	0	5|3	8	4	1338	IRS2_HUMAN
RRAGC_QL_CT	NP_056125.3	PSD3	6|2	8	4	2	0|0|0|0|0|0|0|0|0|0|0|0|0|0|0|0|0|0|0|0|0|0|0|0	0.98	1	3.16	40	0	6|2	8	4	1047	PSD3_HUMAN
RRAGC_QL_CT	NP_653173.1	TBC1D2B	5|3	8	4	2	0|0|0|0|0|0|0|0|0|0|0|0|0|0|0|0|0|0|0|0|0|0|0|0	1	1	5.01	40	0	5|3	8	4	963	TBD2B_HUMAN
RRAGC_QL_CT	NP_148978.2	CDK16	5|3	8	4	2	0|0|0|0|0|0|0|0|0|0|0|0|0|0|0|0|0|0|0|0|0|0|0|0	1	1	5.01	40	0	5|3	8	4	502	CDK16_HUMAN
RRAGC_QL_CT	NP_001139588.1	DIP2A	6|2	8	4	2	0|0|0|0|0|0|0|0|0|0|0|0|0|0|0|0|0|0|0|0|0|0|0|0	0.98	1	3.16	40	0	6|2	8	4	1567	DIP2A_HUMAN
RRAGC_TN_CT	NP_061828.1	UBB	4|4	8	4	2	0|0|0|0|0|0|0|0|0|0|0|0|0|0|0|0|0|0|0|0|0|0|0|0	1	1	6.75	40	0	2|3	5	2.5	229	UBB_HUMAN
RRAGC_TN_CT	NP_068803.1	H4C11	4|4	8	4	2	0|0|0|0|0|0|0|0|0|0|0|0|0|0|0|0|0|0|0|0|0|0|0|0	1	1	6.75	40	0	4|4	8	4	103	H4_HUMAN
RRAGC_TN_CT	NP_003923.2	ST13	5|3	8	4	2	0|0|0|0|0|0|0|0|0|0|0|0|0|0|0|0|0|0|0|0|0|0|0|0	1	1	5.01	40	0	4|3	7	3.5	369	F10A1_HUMAN
RRAGC_TN_CT	NP_003968.2	AIP	3|5	8	4	2	0|0|0|0|0|0|0|0|0|0|0|0|0|0|0|0|0|0|0|0|0|0|0|0	1	1	5.01	40	0	3|4	7	3.5	330	AIP_HUMAN
RRAGC_TN_CT	NP_004844.1	STX8	4|4	8	4	2	0|0|0|0|0|0|0|0|0|0|0|0|0|0|0|0|0|0|0|0|0|0|0|0	1	1	6.75	40	0	4|4	8	4	236	STX8_HUMAN
RRAGC_TN_CT	NP_066390.1	H2AC8	3|5	8	4	2	0|0|0|0|0|0|0|0|0|0|0|0|0|0|0|0|0|0|0|0|0|0|0|0	1	1	5.01	40	0	2|3	5	2.5	130	H2A1B_HUMAN
RRAGC_TN_CT	NP_001138621.1	VAMP7	5|3	8	4	2	0|0|0|0|0|0|0|0|0|0|0|0|0|0|0|0|0|0|0|0|0|0|0|0	1	1	5.01	40	0	5|3	8	4	179	VAMP7_HUMAN
RRAGC_TN_CT	NP_009093.1	TFEB	5|3	8	4	2	0|0|0|0|0|0|0|0|0|0|0|0|0|0|0|0|0|0|0|0|0|0|0|0	1	1	5.01	40	0	5|3	8	4	476	TFEB_HUMAN
RRAGC_CT	NP_001239570.1	URI1	4|4	8	4	2	0|0|0|0|0|0|0|0|0|0|0|0|0|3|0|0|0|0|0|0|0|0|0|0	0.95	0.95	3	16	0.01	3|4	7	3.5	475	RMP_HUMAN
RRAGC_QL_CT	NP_001129966.1	C1orf198	5|3	8	4	2	0|0|0|0|0|0|0|0|0|0|0|0|0|2|0|0|0|0|0|0|0|0|0|0	0.98	0.99	3.17	24	0.01	4|3	7	3.5	289	CA198_HUMAN
RRAGC_TN_CT	NP_000405.1	HSD17B4	3|5	8	4	2	2|0|0|0|0|0|0|0|0|0|0|0|0|0|0|0|0|0|0|0|0|0|0|0	0.98	0.99	3.17	24	0.01	3|5	8	4	736	DHB4_HUMAN
RRAGC_CT	NP_001160158.1	PFKM	2|5	7	3.5	2	0|0|0|0|0|0|0|0|0|0|0|0|0|0|0|0|0|0|0|0|0|0|0|0	0.98	1	3.16	35	0	2|5	7	3.5	851	PFKAM_HUMAN
RRAGC_CT	NP_066973.2	GRIP1	4|3	7	3.5	2	0|0|0|0|0|0|0|0|0|0|0|0|0|0|0|0|0|0|0|0|0|0|0|0	1	1	5.01	35	0	4|3	7	3.5	1076	GRIP1_HUMAN
RRAGC_QL_CT	NP_001073898.1	CAMSAP3	5|2	7	3.5	2	0|0|0|0|0|0|0|0|0|0|0|0|0|0|0|0|0|0|0|0|0|0|0|0	0.98	1	3.16	35	0	5|2	7	3.5	1276	CAMP3_HUMAN
RRAGC_QL_CT	NP_003631.2	ELP1	3|4	7	3.5	2	0|0|0|0|0|0|0|0|0|0|0|0|0|0|0|0|0|0|0|0|0|0|0|0	1	1	5.01	35	0	3|4	7	3.5	1332	ELP1_HUMAN
RRAGC_QL_CT	XP_003960677.1	LOC101060570	4|3	7	3.5	2	0|0|0|0|0|0|0|0|0|0|0|0|0|0|0|0|0|0|0|0|0|0|0|0	1	1	5.01	35	0	4|3	7	3.5	725	EF2K_HUMAN
RRAGC_QL_CT	NP_056009.1	MYO1D	4|3	7	3.5	2	0|0|0|0|0|0|0|0|0|0|0|0|0|0|0|0|0|0|0|0|0|0|0|0	1	1	5.01	35	0	4|3	7	3.5	1006	MYO1D_HUMAN
RRAGC_QL_CT	NP_004642.2	USP11	4|3	7	3.5	2	0|0|0|0|0|0|0|0|0|0|0|0|0|0|0|0|0|0|0|0|0|0|0|0	1	1	5.01	35	0	4|2	6	3	963	UBP11_HUMAN
RRAGC_QL_CT	NP_009115.2	NISCH	5|2	7	3.5	2	0|0|0|0|0|0|0|0|0|0|0|0|0|0|0|0|0|0|0|0|0|0|0|0	0.98	1	3.16	35	0	4|2	6	3	1504	NISCH_HUMAN
RRAGC_TN_CT	NP_000703.2	BLVRA	2|5	7	3.5	2	0|0|0|0|0|0|0|0|0|0|0|0|0|0|0|0|0|0|0|0|0|0|0|0	0.98	1	3.16	35	0	2|4	6	3	296	BIEA_HUMAN
RRAGC_CT	NP_001129123.1	EIF2AK2	3|4	7	3.5	2	0|0|0|0|0|0|0|0|0|0|0|0|0|0|0|0|2|0|0|0|0|0|0|0	0.97	0.98	3.17	21	0.01	3|4	7	3.5	551	E2AK2_HUMAN
RRAGC_CT	NP_055414.2	MAGED2	4|3	7	3.5	2	0|0|0|0|0|0|0|0|0|0|0|0|0|0|0|0|0|0|0|0|0|0|2|0	0.97	0.98	3.17	21	0.01	4|3	7	3.5	606	MAGD2_HUMAN
RRAGC_CT	NP_000405.1	HSD17B4	3|4	7	3.5	2	2|0|0|0|0|0|0|0|0|0|0|0|0|0|0|0|0|0|0|0|0|0|0|0	0.97	0.98	3.17	21	0.01	3|4	7	3.5	736	DHB4_HUMAN
RRAGC_QL_CT	NP_056147.2	NUDCD3	4|3	7	3.5	2	0|0|0|0|0|0|0|0|0|0|0|0|0|2|0|0|0|0|0|0|0|0|0|0	0.97	0.98	3.17	21	0.01	4|3	7	3.5	361	NUDC3_HUMAN
RRAGC_QL_CT	NP_001094089.1	CABLES1	4|3	7	3.5	2	0|0|0|0|0|0|0|0|0|0|0|0|2|0|0|0|0|0|0|0|0|0|0|0	0.97	0.98	3.17	21	0.01	4|3	7	3.5	633	CABL1_HUMAN
RRAGC_QL_CT	NP_055414.2	MAGED2	5|2	7	3.5	2	0|0|0|0|0|0|0|0|0|0|0|0|0|0|0|0|0|0|0|0|0|0|2|0	0.94	0.99	2.12	21	0.01	5|2	7	3.5	606	MAGD2_HUMAN
RRAGC_QL_CT	NP_003598.2	CDC42BPA	3|4	7	3.5	2	0|0|0|0|0|0|0|0|0|0|0|0|0|0|0|0|0|0|0|0|0|0|2|0	0.97	0.98	3.17	21	0.01	3|3	6	3	1719	MRCKA_HUMAN
RRAGC_QL_CT	NP_000405.1	HSD17B4	4|3	7	3.5	2	2|0|0|0|0|0|0|0|0|0|0|0|0|0|0|0|0|0|0|0|0|0|0|0	0.97	0.98	3.17	21	0.01	4|3	7	3.5	736	DHB4_HUMAN
RRAGC_TN_CT	NP_001129123.1	EIF2AK2	4|3	7	3.5	2	0|0|0|0|0|0|0|0|0|0|0|0|0|0|0|0|2|0|0|0|0|0|0|0	0.97	0.98	3.17	21	0.01	4|3	7	3.5	551	E2AK2_HUMAN
RRAGC_TN_CT	NP_003598.2	CDC42BPA	3|4	7	3.5	2	0|0|0|0|0|0|0|0|0|0|0|0|0|0|0|0|0|0|0|0|0|0|2|0	0.97	0.98	3.17	21	0.01	3|4	7	3.5	1719	MRCKA_HUMAN
RRAGC_TN_CT	NP_002625.1	PHB	4|3	7	3.5	2	2|0|0|0|0|0|0|0|0|0|0|0|0|0|0|0|0|0|0|0|0|0|0|0	0.97	0.98	3.17	21	0.01	4|3	7	3.5	272	PHB_HUMAN
RRAGC_TN_CT	NP_001099001.1	FAM135A	3|4	7	3.5	2	0|0|0|0|0|0|0|0|0|0|0|0|3|0|0|0|0|0|0|0|0|0|0|0	0.93	0.95	2.32	14	0.01	3|4	7	3.5	1319	F135A_HUMAN
RRAGC_TN_CT	NP_000179.2	HK1	3|4	7	3.5	2	0|0|0|0|0|0|0|0|0|0|0|0|0|0|0|0|0|0|0|0|0|0|3|0	0.93	0.95	2.32	14	0.01	3|4	7	3.5	917	HXK1_HUMAN
RRAGC_CT	NP_001073898.1	CAMSAP3	4|2	6	3	2	0|0|0|0|0|0|0|0|0|0|0|0|0|0|0|0|0|0|0|0|0|0|0|0	0.98	1	3.16	30	0	3|2	5	2.5	1276	CAMP3_HUMAN
RRAGC_CT	NP_110421.1	TDRD3	3|3	6	3	2	0|0|0|0|0|0|0|0|0|0|0|0|0|0|0|0|0|0|0|0|0|0|0|0	0.99	0.99	5.01	30	0	3|3	6	3	651	TDRD3_HUMAN
RRAGC_CT	NP_001139699.1	RPS20	3|3	6	3	2	0|0|0|0|0|0|0|0|0|0|0|0|0|0|0|0|0|0|0|0|0|0|0|0	0.99	0.99	5.01	30	0	2|2	4	2	142	RS20_HUMAN
RRAGC_CT	NP_001171927.1	MARF1	2|4	6	3	2	0|0|0|0|0|0|0|0|0|0|0|0|0|0|0|0|0|0|0|0|0|0|0|0	0.98	1	3.16	30	0	2|4	6	3	1742	MARF1_HUMAN
RRAGC_CT	NP_003631.2	ELP1	3|3	6	3	2	0|0|0|0|0|0|0|0|0|0|0|0|0|0|0|0|0|0|0|0|0|0|0|0	0.99	0.99	5.01	30	0	3|3	6	3	1332	ELP1_HUMAN
RRAGC_CT	NP_001159403.1	RRM2	3|3	6	3	2	0|0|0|0|0|0|0|0|0|0|0|0|0|0|0|0|0|0|0|0|0|0|0|0	0.99	0.99	5.01	30	0	3|3	6	3	449	RIR2_HUMAN
RRAGC_QL_CT	NP_003841.1	SUCLA2	2|4	6	3	2	0|0|0|0|0|0|0|0|0|0|0|0|0|0|0|0|0|0|0|0|0|0|0|0	0.98	1	3.16	30	0	2|4	6	3	463	SUCB1_HUMAN
RRAGC_QL_CT	NP_060857.2	STRBP	4|2	6	3	2	0|0|0|0|0|0|0|0|0|0|0|0|0|0|0|0|0|0|0|0|0|0|0|0	0.98	1	3.16	30	0	4|2	6	3	672	STRBP_HUMAN
RRAGC_QL_CT	NP_005442.2	PDLIM7	3|3	6	3	2	0|0|0|0|0|0|0|0|0|0|0|0|0|0|0|0|0|0|0|0|0|0|0|0	0.99	0.99	5.01	30	0	3|2	5	2.5	457	PDLI7_HUMAN
RRAGC_QL_CT	NP_001138621.1	VAMP7	4|2	6	3	2	0|0|0|0|0|0|0|0|0|0|0|0|0|0|0|0|0|0|0|0|0|0|0|0	0.98	1	3.16	30	0	4|2	6	3	179	VAMP7_HUMAN
RRAGC_QL_CT	NP_055647.2	TBC1D4	2|4	6	3	2	0|0|0|0|0|0|0|0|0|0|0|0|0|0|0|0|0|0|0|0|0|0|0|0	0.98	1	3.16	30	0	2|3	5	2.5	1298	TBCD4_HUMAN
RRAGC_QL_CT	NP_001108628.1	GDI2	3|3	6	3	2	0|0|0|0|0|0|0|0|0|0|0|0|0|0|0|0|0|0|0|0|0|0|0|0	0.99	0.99	5.01	30	0	3|3	6	3	400	GDIB_HUMAN
RRAGC_TN_CT	NP_004614.3	TTC4	2|4	6	3	2	0|0|0|0|0|0|0|0|0|0|0|0|0|0|0|0|0|0|0|0|0|0|0|0	0.98	1	3.16	30	0	2|4	6	3	387	TTC4_HUMAN
RRAGC_TN_CT	NP_002636.2	PIK3C2A	3|3	6	3	2	0|0|0|0|0|0|0|0|0|0|0|0|0|0|0|0|0|0|0|0|0|0|0|0	0.99	0.99	5.01	30	0	3|3	6	3	1686	P3C2A_HUMAN
RRAGC_TN_CT	NP_444504.1	GLMN	3|3	6	3	2	0|0|0|0|0|0|0|0|0|0|0|0|0|0|0|0|0|0|0|0|0|0|0|0	0.99	0.99	5.01	30	0	3|3	6	3	594	GLMN_HUMAN
RRAGC_TN_CT	NP_055417.1	PIK3R4	3|3	6	3	2	0|0|0|0|0|0|0|0|0|0|0|0|0|0|0|0|0|0|0|0|0|0|0|0	0.99	0.99	5.01	30	0	3|3	6	3	1358	PI3R4_HUMAN
RRAGC_TN_CT	NP_776171.1	TTC9C	3|3	6	3	2	0|0|0|0|0|0|0|0|0|0|0|0|0|0|0|0|0|0|0|0|0|0|0|0	0.99	0.99	5.01	30	0	2|2	4	2	171	TTC9C_HUMAN
RRAGC_TN_CT	NP_002622.2	PGD	2|4	6	3	2	0|0|0|0|0|0|0|0|0|0|0|0|0|0|0|0|0|0|0|0|0|0|0|0	0.98	1	3.16	30	0	2|4	6	3	483	6PGD_HUMAN
RRAGC_TN_CT	NP_006361.1	VTI1B	4|2	6	3	2	0|0|0|0|0|0|0|0|0|0|0|0|0|0|0|0|0|0|0|0|0|0|0|0	0.98	1	3.16	30	0	4|2	6	3	232	VTI1B_HUMAN
RRAGC_TN_CT	NP_003123.2	SRM	3|3	6	3	2	0|0|0|0|0|0|0|0|0|0|0|0|0|0|0|0|0|0|0|0|0|0|0|0	0.99	0.99	5.01	30	0	3|3	6	3	302	SPEE_HUMAN
RRAGC_TN_CT	NP_055855.2	PIKFYVE	4|2	6	3	2	0|0|0|0|0|0|0|0|0|0|0|0|0|0|0|0|0|0|0|0|0|0|0|0	0.98	1	3.16	30	0	4|2	6	3	2098	FYV1_HUMAN
RRAGC_TN_CT	NP_009115.2	NISCH	3|3	6	3	2	0|0|0|0|0|0|0|0|0|0|0|0|0|0|0|0|0|0|0|0|0|0|0|0	0.99	0.99	5.01	30	0	3|3	6	3	1504	NISCH_HUMAN
RRAGC_CT	NP_001781.2	CDC25C	3|3	6	3	2	0|0|0|0|0|0|0|0|0|0|0|0|0|0|0|0|0|0|0|0|0|0|2|0	0.96	0.96	3.17	18	0.01	3|3	6	3	473	MPIP3_HUMAN
RRAGC_CT	NP_001129966.1	C1orf198	2|4	6	3	2	0|0|0|0|0|0|0|0|0|0|0|0|0|2|0|0|0|0|0|0|0|0|0|0	0.94	0.98	2.12	18	0.01	2|3	5	2.5	289	CA198_HUMAN
RRAGC_CT	NP_000062.1	CBS	3|3	6	3	2	2|0|0|0|0|0|0|0|0|0|0|0|0|0|0|0|0|0|0|0|0|0|0|0	0.96	0.96	3.17	18	0.01	3|3	6	3	551	CBSL_HUMAN
RRAGC_QL_CT	NP_001137324.1	TCHP	4|2	6	3	2	0|0|0|0|0|0|0|0|0|0|0|0|0|0|2|0|0|0|0|0|0|0|0|0	0.94	0.98	2.12	18	0.01	4|2	6	3	498	TCHP_HUMAN
RRAGC_QL_CT	NP_001138295.1	DENND4A	4|2	6	3	2	0|0|0|0|0|0|0|0|0|0|0|0|0|0|2|0|0|0|0|0|0|0|0|0	0.94	0.98	2.12	18	0.01	4|2	6	3	1906	MYCPP_HUMAN
RRAGC_QL_CT	NP_001166174.1	GGA3	4|2	6	3	2	0|0|0|0|0|0|0|0|0|0|0|0|2|0|0|0|0|0|0|0|0|0|0|0	0.94	0.98	2.12	18	0.01	4|2	6	3	651	GGA3_HUMAN
RRAGC_QL_CT	NP_061198.2	MYO5C	4|2	6	3	2	0|0|0|0|0|0|0|0|0|0|0|0|2|0|0|0|0|0|0|0|0|0|0|0	0.94	0.98	2.12	18	0.01	4|2	6	3	1742	MYO5C_HUMAN
RRAGC_QL_CT	NP_001155.1	APBB1	3|3	6	3	2	0|0|0|0|0|0|0|0|0|0|0|0|0|0|0|0|0|0|0|0|0|0|2|0	0.96	0.96	3.17	18	0.01	2|3	5	2.5	710	APBB1_HUMAN
RRAGC_QL_CT	NP_006301.3	NPEPPS	4|2	6	3	2	2|0|0|0|0|0|0|0|0|0|0|0|0|0|0|0|0|0|0|0|0|0|0|0	0.94	0.98	2.12	18	0.01	2|2	4	2	919	PSA_HUMAN
RRAGC_TN_CT	NP_001155901.1	PDCD6IP	2|4	6	3	2	0|0|0|0|0|0|0|0|0|0|0|0|0|0|0|0|0|0|0|0|0|0|2|0	0.94	0.98	2.12	18	0.01	2|4	6	3	873	PDC6I_HUMAN
RRAGC_TN_CT	NP_001164014.1	PGAM5	3|3	6	3	2	0|0|0|0|0|0|0|0|0|0|0|0|2|0|0|0|0|0|0|0|0|0|0|0	0.96	0.96	3.17	18	0.01	3|3	6	3	289	PGAM5_HUMAN
RRAGC_CT	NP_059107.1	SMN2	2|3	5	2.5	2	0|0|0|0|0|0|0|0|0|0|0|0|0|0|0|0|0|0|0|0|0|0|0|0	0.98	0.99	3.16	25	0	2|3	5	2.5	294	SMN_HUMAN
RRAGC_CT	NP_115635.1	WDR24	3|2	5	2.5	2	0|0|0|0|0|0|0|0|0|0|0|0|0|0|0|0|0|0|0|0|0|0|0|0	0.98	0.99	3.16	25	0	3|2	5	2.5	790	WDR24_HUMAN
RRAGC_CT	NP_003906.2	CPNE1	3|2	5	2.5	2	0|0|0|0|0|0|0|0|0|0|0|0|0|0|0|0|0|0|0|0|0|0|0|0	0.98	0.99	3.16	25	0	2|2	4	2	542	CPNE1_HUMAN
RRAGC_CT	NP_001138621.1	VAMP7	2|3	5	2.5	2	0|0|0|0|0|0|0|0|0|0|0|0|0|0|0|0|0|0|0|0|0|0|0|0	0.98	0.99	3.16	25	0	2|3	5	2.5	179	VAMP7_HUMAN
RRAGC_CT	NP_000703.2	BLVRA	3|2	5	2.5	2	0|0|0|0|0|0|0|0|0|0|0|0|0|0|0|0|0|0|0|0|0|0|0|0	0.98	0.99	3.16	25	0	3|2	5	2.5	296	BIEA_HUMAN
RRAGC_CT	NP_003740.2	IRS2	3|2	5	2.5	2	0|0|0|0|0|0|0|0|0|0|0|0|0|0|0|0|0|0|0|0|0|0|0|0	0.98	0.99	3.16	25	0	3|2	5	2.5	1338	IRS2_HUMAN
RRAGC_CT	NP_064628.1	TOMM22	3|2	5	2.5	2	0|0|0|0|0|0|0|0|0|0|0|0|0|0|0|0|0|0|0|0|0|0|0|0	0.98	0.99	3.16	25	0	2|2	4	2	142	TOM22_HUMAN
RRAGC_QL_CT	NP_065857.1	GPHN	3|2	5	2.5	2	0|0|0|0|0|0|0|0|0|0|0|0|0|0|0|0|0|0|0|0|0|0|0|0	0.98	0.99	3.16	25	0	3|2	5	2.5	769	GEPH_HUMAN
RRAGC_QL_CT	NP_001035088.2	FAM83G	2|3	5	2.5	2	0|0|0|0|0|0|0|0|0|0|0|0|0|0|0|0|0|0|0|0|0|0|0|0	0.98	0.99	3.16	25	0	2|3	5	2.5	823	FA83G_HUMAN
RRAGC_QL_CT	NP_009098.3	ZMYM6	2|3	5	2.5	2	0|0|0|0|0|0|0|0|0|0|0|0|0|0|0|0|0|0|0|0|0|0|0|0	0.98	0.99	3.16	25	0	2|3	5	2.5	1325	ZMYM6_HUMAN
RRAGC_QL_CT	NP_997226.2	RNF214	3|2	5	2.5	2	0|0|0|0|0|0|0|0|0|0|0|0|0|0|0|0|0|0|0|0|0|0|0|0	0.98	0.99	3.16	25	0	3|2	5	2.5	703	RN214_HUMAN
RRAGC_QL_CT	NP_066014.1	MOV10	3|2	5	2.5	2	0|0|0|0|0|0|0|0|0|0|0|0|0|0|0|0|0|0|0|0|0|0|0|0	0.98	0.99	3.16	25	0	3|2	5	2.5	1003	MOV10_HUMAN
RRAGC_QL_CT	NP_001095896.1	TBC1D8	3|2	5	2.5	2	0|0|0|0|0|0|0|0|0|0|0|0|0|0|0|0|0|0|0|0|0|0|0|0	0.98	0.99	3.16	25	0	3|2	5	2.5	1140	TBCD8_HUMAN
RRAGC_QL_CT	NP_003906.2	CPNE1	2|3	5	2.5	2	0|0|0|0|0|0|0|0|0|0|0|0|0|0|0|0|0|0|0|0|0|0|0|0	0.98	0.99	3.16	25	0	2|2	4	2	542	CPNE1_HUMAN
RRAGC_QL_CT	NP_055093.2	HSPA4L	3|2	5	2.5	2	0|0|0|0|0|0|0|0|0|0|0|0|0|0|0|0|0|0|0|0|0|0|0|0	0.98	0.99	3.16	25	0	3|2	5	2.5	839	HS74L_HUMAN
RRAGC_QL_CT	NP_001243461.1	MSTO1	3|2	5	2.5	2	0|0|0|0|0|0|0|0|0|0|0|0|0|0|0|0|0|0|0|0|0|0|0|0	0.98	0.99	3.16	25	0	3|2	5	2.5	569	MSTO1_HUMAN
RRAGC_QL_CT	NP_002457.1	MYBL2	3|2	5	2.5	2	0|0|0|0|0|0|0|0|0|0|0|0|0|0|0|0|0|0|0|0|0|0|0|0	0.98	0.99	3.16	25	0	3|2	5	2.5	700	MYBB_HUMAN
RRAGC_QL_CT	NP_848604.3	STXBP4	3|2	5	2.5	2	0|0|0|0|0|0|0|0|0|0|0|0|0|0|0|0|0|0|0|0|0|0|0|0	0.98	0.99	3.16	25	0	3|2	5	2.5	553	STXB4_HUMAN
RRAGC_QL_CT	NP_004554.2	PCK2	3|2	5	2.5	2	0|0|0|0|0|0|0|0|0|0|0|0|0|0|0|0|0|0|0|0|0|0|0|0	0.98	0.99	3.16	25	0	3|2	5	2.5	640	PCKGM_HUMAN
RRAGC_QL_CT	NP_001093131.1	EIF3CL	3|2	5	2.5	2	0|0|0|0|0|0|0|0|0|0|0|0|0|0|0|0|0|0|0|0|0|0|0|0	0.98	0.99	3.16	25	0	3|2	5	2.5	914	EIFCL_HUMAN
RRAGC_QL_CT	NP_004160.3	SHMT1	2|3	5	2.5	2	0|0|0|0|0|0|0|0|0|0|0|0|0|0|0|0|0|0|0|0|0|0|0|0	0.98	0.99	3.16	25	0	2|2	4	2	483	GLYC_HUMAN
RRAGC_QL_CT	NP_775782.2	FAM117B	2|3	5	2.5	2	0|0|0|0|0|0|0|0|0|0|0|0|0|0|0|0|0|0|0|0|0|0|0|0	0.98	0.99	3.16	25	0	2|2	4	2	589	F117B_HUMAN
RRAGC_QL_CT	NP_005737.1	NAMPT	3|2	5	2.5	2	0|0|0|0|0|0|0|0|0|0|0|0|0|0|0|0|0|0|0|0|0|0|0|0	0.98	0.99	3.16	25	0	3|2	5	2.5	491	NAMPT_HUMAN
RRAGC_TN_CT	NP_004857.4	SCAMP1	3|2	5	2.5	2	0|0|0|0|0|0|0|0|0|0|0|0|0|0|0|0|0|0|0|0|0|0|0|0	0.98	0.99	3.16	25	0	3|2	5	2.5	338	SCAM1_HUMAN
RRAGC_TN_CT	NP_109599.3	SLC38A1	2|3	5	2.5	2	0|0|0|0|0|0|0|0|0|0|0|0|0|0|0|0|0|0|0|0|0|0|0|0	0.98	0.99	3.16	25	0	2|3	5	2.5	487	S38A1_HUMAN
RRAGC_TN_CT	NP_110421.1	TDRD3	2|3	5	2.5	2	0|0|0|0|0|0|0|0|0|0|0|0|0|0|0|0|0|0|0|0|0|0|0|0	0.98	0.99	3.16	25	0	2|3	5	2.5	651	TDRD3_HUMAN
RRAGC_TN_CT	NP_001018864.2	IQCB1	3|2	5	2.5	2	0|0|0|0|0|0|0|0|0|0|0|0|0|0|0|0|0|0|0|0|0|0|0|0	0.98	0.99	3.16	25	0	3|2	5	2.5	598	IQCB1_HUMAN
RRAGC_TN_CT	NP_003282.2	TPP2	3|2	5	2.5	2	0|0|0|0|0|0|0|0|0|0|0|0|0|0|0|0|0|0|0|0|0|0|0|0	0.98	0.99	3.16	25	0	3|2	5	2.5	1249	TPP2_HUMAN
RRAGC_TN_CT	NP_005975.1	SLC25A1	3|2	5	2.5	2	0|0|0|0|0|0|0|0|0|0|0|0|0|0|0|0|0|0|0|0|0|0|0|0	0.98	0.99	3.16	25	0	2|2	4	2	311	TXTP_HUMAN
RRAGC_TN_CT	NP_001243193.1	FLII	3|2	5	2.5	2	0|0|0|0|0|0|0|0|0|0|0|0|0|0|0|0|0|0|0|0|0|0|0|0	0.98	0.99	3.16	25	0	3|2	5	2.5	1258	FLII_HUMAN
RRAGC_TN_CT	NP_055814.1	RAB21	2|3	5	2.5	2	0|0|0|0|0|0|0|0|0|0|0|0|0|0|0|0|0|0|0|0|0|0|0|0	0.98	0.99	3.16	25	0	2|3	5	2.5	225	RAB21_HUMAN
RRAGC_TN_CT	NP_001108628.1	GDI2	3|2	5	2.5	2	0|0|0|0|0|0|0|0|0|0|0|0|0|0|0|0|0|0|0|0|0|0|0|0	0.98	0.99	3.16	25	0	3|2	5	2.5	400	GDIB_HUMAN
RRAGC_TN_CT	NP_057406.2	RAB14	3|2	5	2.5	2	0|0|0|0|0|0|0|0|0|0|0|0|0|0|0|0|0|0|0|0|0|0|0|0	0.98	0.99	3.16	25	0	2|2	4	2	215	RAB14_HUMAN
RRAGC_TN_CT	NP_006004.2	RPL10	3|2	5	2.5	2	0|0|0|0|0|0|0|0|0|0|0|0|0|0|0|0|0|0|0|0|0|0|0|0	0.98	0.99	3.16	25	0	3|2	5	2.5	214	RL10_HUMAN
RRAGC_TN_CT	NP_060931.2	PPP2R2D	3|2	5	2.5	2	0|0|0|0|0|0|0|0|0|0|0|0|0|0|0|0|0|0|0|0|0|0|0|0	0.98	0.99	3.16	25	0	3|2	5	2.5	453	2ABD_HUMAN
RRAGC_TN_CT	NP_821080.1	TUBB2B	2|3	5	2.5	2	0|0|0|0|0|0|0|0|0|0|0|0|0|0|0|0|0|0|0|0|0|0|0|0	0.98	0.99	3.16	25	0	2|2	4	2	445	TBB2B_HUMAN
RRAGC_TN_CT	NP_003786.1	SNX3	3|2	5	2.5	2	0|0|0|0|0|0|0|0|0|0|0|0|0|0|0|0|0|0|0|0|0|0|0|0	0.98	0.99	3.16	25	0	3|2	5	2.5	162	SNX3_HUMAN
RRAGC_TN_CT	NP_055908.1	TAB2	2|3	5	2.5	2	0|0|0|0|0|0|0|0|0|0|0|0|0|0|0|0|0|0|0|0|0|0|0|0	0.98	0.99	3.16	25	0	2|3	5	2.5	693	TAB2_HUMAN
RRAGC_CT	NP_001035814.1	CYLD	2|2	4	2	2	0|0|0|0|0|0|0|0|0|0|0|0|0|0|0|0|0|0|0|0|0|0|0|0	0.96	0.96	3.16	20	0.01	2|2	4	2	953	CYLD_HUMAN
RRAGC_CT	NP_001008738.2	FNIP1	2|2	4	2	2	0|0|0|0|0|0|0|0|0|0|0|0|0|0|0|0|0|0|0|0|0|0|0|0	0.96	0.96	3.16	20	0.01	2|2	4	2	1138	FNIP1_HUMAN
RRAGC_CT	NP_037386.1	TBK1	2|2	4	2	2	0|0|0|0|0|0|0|0|0|0|0|0|0|0|0|0|0|0|0|0|0|0|0|0	0.96	0.96	3.16	20	0.01	2|2	4	2	729	TBK1_HUMAN
RRAGC_CT	NP_079479.1	WDCP	2|2	4	2	2	0|0|0|0|0|0|0|0|0|0|0|0|0|0|0|0|0|0|0|0|0|0|0|0	0.96	0.96	3.16	20	0.01	2|2	4	2	721	WDCP_HUMAN
RRAGC_CT	NP_001108628.1	GDI2	2|2	4	2	2	0|0|0|0|0|0|0|0|0|0|0|0|0|0|0|0|0|0|0|0|0|0|0|0	0.96	0.96	3.16	20	0.01	2|2	4	2	400	GDIB_HUMAN
RRAGC_CT	NP_002387.1	ME2	2|2	4	2	2	0|0|0|0|0|0|0|0|0|0|0|0|0|0|0|0|0|0|0|0|0|0|0|0	0.96	0.96	3.16	20	0.01	2|2	4	2	584	MAOM_HUMAN
RRAGC_CT	NP_001093131.1	EIF3CL	2|2	4	2	2	0|0|0|0|0|0|0|0|0|0|0|0|0|0|0|0|0|0|0|0|0|0|0|0	0.96	0.96	3.16	20	0.01	2|2	4	2	914	EIFCL_HUMAN
RRAGC_CT	NP_004554.2	PCK2	2|2	4	2	2	0|0|0|0|0|0|0|0|0|0|0|0|0|0|0|0|0|0|0|0|0|0|0|0	0.96	0.96	3.16	20	0.01	2|2	4	2	640	PCKGM_HUMAN
RRAGC_CT	NP_005852.2	STUB1	2|2	4	2	2	0|0|0|0|0|0|0|0|0|0|0|0|0|0|0|0|0|0|0|0|0|0|0|0	0.96	0.96	3.16	20	0.01	2|2	4	2	303	CHIP_HUMAN
RRAGC_QL_CT	NP_001073141.1	FNDC3A	2|2	4	2	2	0|0|0|0|0|0|0|0|0|0|0|0|0|0|0|0|0|0|0|0|0|0|0|0	0.96	0.96	3.16	20	0.01	2|2	4	2	1198	FND3A_HUMAN
RRAGC_QL_CT	NP_056480.1	AAAS	2|2	4	2	2	0|0|0|0|0|0|0|0|0|0|0|0|0|0|0|0|0|0|0|0|0|0|0|0	0.96	0.96	3.16	20	0.01	2|2	4	2	546	AAAS_HUMAN
RRAGC_QL_CT	NP_066189.3	SH2B2	2|2	4	2	2	0|0|0|0|0|0|0|0|0|0|0|0|0|0|0|0|0|0|0|0|0|0|0|0	0.96	0.96	3.16	20	0.01	2|2	4	2	675	SH2B2_HUMAN
RRAGC_QL_CT	NP_001159403.1	RRM2	2|2	4	2	2	0|0|0|0|0|0|0|0|0|0|0|0|0|0|0|0|0|0|0|0|0|0|0|0	0.96	0.96	3.16	20	0.01	2|2	4	2	449	RIR2_HUMAN
RRAGC_QL_CT	NP_001258968.1	CDK5RAP2	2|2	4	2	2	0|0|0|0|0|0|0|0|0|0|0|0|0|0|0|0|0|0|0|0|0|0|0|0	0.96	0.96	3.16	20	0.01	2|2	4	2	1663	CK5P2_HUMAN
RRAGC_QL_CT	NP_006338.1	PPIH	2|2	4	2	2	0|0|0|0|0|0|0|0|0|0|0|0|0|0|0|0|0|0|0|0|0|0|0|0	0.96	0.96	3.16	20	0.01	2|2	4	2	177	PPIH_HUMAN
RRAGC_QL_CT	NP_003293.2	TRIP6	2|2	4	2	2	0|0|0|0|0|0|0|0|0|0|0|0|0|0|0|0|0|0|0|0|0|0|0|0	0.96	0.96	3.16	20	0.01	2|2	4	2	476	TRIP6_HUMAN
RRAGC_QL_CT	NP_001035957.1	NF1	2|2	4	2	2	0|0|0|0|0|0|0|0|0|0|0|0|0|0|0|0|0|0|0|0|0|0|0|0	0.96	0.96	3.16	20	0.01	2|2	4	2	2839	NF1_HUMAN
RRAGC_QL_CT	NP_000457.1	PEX1	2|2	4	2	2	0|0|0|0|0|0|0|0|0|0|0|0|0|0|0|0|0|0|0|0|0|0|0|0	0.96	0.96	3.16	20	0.01	2|2	4	2	1283	PEX1_HUMAN
RRAGC_TN_CT	NP_003841.1	SUCLA2	2|2	4	2	2	0|0|0|0|0|0|0|0|0|0|0|0|0|0|0|0|0|0|0|0|0|0|0|0	0.96	0.96	3.16	20	0.01	2|2	4	2	463	SUCB1_HUMAN
RRAGC_TN_CT	NP_002347.5	MARCKS	2|2	4	2	2	0|0|0|0|0|0|0|0|0|0|0|0|0|0|0|0|0|0|0|0|0|0|0|0	0.96	0.96	3.16	20	0.01	2|2	4	2	332	MARCS_HUMAN
RRAGC_TN_CT	NP_003560.2	STX7	2|2	4	2	2	0|0|0|0|0|0|0|0|0|0|0|0|0|0|0|0|0|0|0|0|0|0|0|0	0.96	0.96	3.16	20	0.01	2|2	4	2	261	STX7_HUMAN
RRAGC_TN_CT	NP_006332.3	MAD2L2	2|2	4	2	2	0|0|0|0|0|0|0|0|0|0|0|0|0|0|0|0|0|0|0|0|0|0|0|0	0.96	0.96	3.16	20	0.01	2|2	4	2	211	MD2L2_HUMAN
RRAGC_TN_CT	NP_001139699.1	RPS20	2|2	4	2	2	0|0|0|0|0|0|0|0|0|0|0|0|0|0|0|0|0|0|0|0|0|0|0|0	0.96	0.96	3.16	20	0.01	2|2	4	2	142	RS20_HUMAN
RRAGC_TN_CT	NP_003742.2	EIF3B	2|2	4	2	2	0|0|0|0|0|0|0|0|0|0|0|0|0|0|0|0|0|0|0|0|0|0|0|0	0.96	0.96	3.16	20	0.01	2|2	4	2	814	EIF3B_HUMAN
RRAGC_TN_CT	NP_037386.1	TBK1	2|2	4	2	2	0|0|0|0|0|0|0|0|0|0|0|0|0|0|0|0|0|0|0|0|0|0|0|0	0.96	0.96	3.16	20	0.01	2|2	4	2	729	TBK1_HUMAN
RRAGC_TN_CT	NP_006512.2	TFE3	2|2	4	2	2	0|0|0|0|0|0|0|0|0|0|0|0|0|0|0|0|0|0|0|0|0|0|0|0	0.96	0.96	3.16	20	0.01	2|2	4	2	575	TFE3_HUMAN
RRAGC_TN_CT	NP_733779.1	SKP1	2|2	4	2	2	0|0|0|0|0|0|0|0|0|0|0|0|0|0|0|0|0|0|0|0|0|0|0|0	0.96	0.96	3.16	20	0.01	2|2	4	2	163	SKP1_HUMAN
RRAGC_TN_CT	NP_079351.2	THOC7	2|2	4	2	2	0|0|0|0|0|0|0|0|0|0|0|0|0|0|0|0|0|0|0|0|0|0|0|0	0.96	0.96	3.16	20	0.01	2|2	4	2	204	THOC7_HUMAN
RRAGC_TN_CT	NP_003785.1	SNX4	2|2	4	2	2	0|0|0|0|0|0|0|0|0|0|0|0|0|0|0|0|0|0|0|0|0|0|0|0	0.96	0.96	3.16	20	0.01	2|2	4	2	450	SNX4_HUMAN
RRAGC_TN_CT	NP_060530.3	IARS2	2|2	4	2	2	0|0|0|0|0|0|0|0|0|0|0|0|0|0|0|0|0|0|0|0|0|0|0|0	0.96	0.96	3.16	20	0.01	2|2	4	2	1012	SYIM_HUMAN
RRAGC_CT	NP_001137324.1	TCHP	2|2	4	2	2	0|0|0|0|0|0|0|0|0|0|0|0|0|0|2|0|0|0|0|0|0|0|0|0	0.89	0.89	2.12	12	0.02	2|2	4	2	498	TCHP_HUMAN
RRAGC_CT	NP_001092902.1	BCAS3	7|10	17	8.5	2	0|0|0|0|0|0|0|0|0|0|0|0|0|4|3|0|2|0|0|0|3|0|4|2	0.92	0.98	1.82	5.67	0.02	5|8	13	6.5	928	BCAS3_HUMAN
RRAGC_CT	NP_055978.4	TRIM9	10|10	20	10	2	0|0|0|0|0|0|0|0|0|0|0|0|4|4|2|4|3|2|0|2|5|2|3|5	0.89	0.89	2.08	3.33	0.02	8|8	16	8	710	TRIM9_HUMAN
RRAGC_CT	NP_055246.2	PALD1	13|10	23	11.5	2	0|0|0|0|0|0|0|0|0|0|0|0|3|0|0|0|0|0|0|0|2|2|8|5	0.93	0.96	2.16	6.9	0.02	9|8	17	8.5	856	PALD_HUMAN
RRAGC_CT	NP_004332.2	CAD	14|17	31	15.5	2	2|0|0|0|0|0|0|0|0|0|0|0|7|9|4|3|7|3|6|0|5|0|4|4	0.93	0.99	1.87	3.44	0.02	13|15	28	14	2225	PYR1_HUMAN
RRAGC_CT	NP_001121632.1	UBP1	3|2	5	2.5	2	0|0|0|0|0|0|0|0|0|0|0|0|0|0|0|2|0|0|0|0|0|0|0|0	0.93	0.96	2.12	15	0.02	3|2	5	2.5	504	UBIP1_HUMAN
RRAGC_CT	NP_001814.2	CKB	7|4	11	5.5	2	2|0|0|0|0|0|0|0|0|0|0|0|0|0|3|0|0|0|0|0|0|0|3|0	0.89	0.97	1.42	8.25	0.02	4|2	6	3	381	KCRB_HUMAN
RRAGC_CT	NP_689557.1	LSM12	2|2	4	2	2	0|0|0|0|0|0|0|0|0|0|0|0|0|2|0|0|0|0|0|0|0|0|0|0	0.89	0.89	2.12	12	0.02	2|2	4	2	195	LSM12_HUMAN
RRAGC_CT	NP_006297.2	SMC1A	5|4	9	4.5	2	0|0|0|0|0|0|0|0|0|0|0|0|3|2|0|0|0|0|0|0|0|0|2|0	0.89	0.92	1.73	7.71	0.02	4|3	7	3.5	1233	SMC1A_HUMAN
RRAGC_CT	NP_060647.2	N4BP2	2|2	4	2	2	0|0|0|0|0|0|0|0|0|0|0|0|0|0|2|0|0|0|0|0|0|0|0|0	0.89	0.89	2.12	12	0.02	2|2	4	2	1770	N4BP2_HUMAN
RRAGC_CT	NP_005179.2	CBL	4|6	10	5	2	0|0|0|0|0|0|0|0|0|0|0|0|0|0|2|0|0|0|0|0|2|0|3|0	0.91	0.96	1.73	8.57	0.02	4|6	10	5	906	CBL_HUMAN
RRAGC_CT	NP_006286.1	VARS1	8|15	23	11.5	2	0|0|0|0|0|0|0|0|0|0|0|0|4|4|0|2|2|0|0|3|5|3|2|3	0.93	1	1.82	4.93	0.02	8|12	20	10	1264	SYVC_HUMAN
RRAGC_CT	NP_001092692.1	IFT74	9|9	18	9	2	0|0|0|0|0|0|0|0|0|0|0|0|4|3|2|2|2|2|0|0|6|0|4|2	0.92	0.92	2.43	4	0.02	9|8	17	8.5	600	IFT74_HUMAN
RRAGC_CT	NP_001128647.1	NEDD1	5|11	16	8	2	0|0|0|0|0|0|0|0|0|0|0|0|3|2|0|3|0|0|0|0|2|0|3|0	0.89	1	1.3	7.38	0.02	4|11	15	7.5	667	NEDD1_HUMAN
RRAGC_CT	NP_003879.2	ALDH1A2	4|5	9	4.5	2	0|0|0|0|0|0|0|0|0|0|0|0|2|0|0|2|0|0|0|0|0|0|2|2	0.9	0.94	1.75	6.75	0.02	4|5	9	4.5	518	AL1A2_HUMAN
RRAGC_CT	NP_001025177.1	AP2B1	3|4	7	3.5	2	0|0|0|0|0|0|0|0|0|0|0|0|0|0|0|2|2|0|0|0|0|0|0|0	0.91	0.95	1.96	10.5	0.02	3|3	6	3	951	AP2B1_HUMAN
RRAGC_QL_CT	NP_001181927.1	CEP152	5|2	7	3.5	2	0|0|0|0|0|0|0|0|0|0|0|0|0|3|0|0|0|0|0|0|0|0|0|0	0.9	0.97	1.5	14	0.02	5|2	7	3.5	1710	CE152_HUMAN
RRAGC_QL_CT	NP_055935.4	ALMS1	44|32	76	38	2	0|0|0|0|0|0|0|0|0|0|0|0|12|11|10|15|4|6|4|0|16|8|16|12	0.92	1	1.69	4	0.02	41|28	69	34.5	4169	ALMS1_HUMAN
RRAGC_QL_CT	NP_005246.2	GAK	13|8	21	10.5	2	0|0|0|0|0|0|0|0|0|0|0|0|3|4|2|0|3|2|0|3|2|4|3|6	0.88	1	1.17	3.94	0.02	13|4	17	8.5	1311	GAK_HUMAN
RRAGC_QL_CT	NP_001107564.1	THUMPD3	5|4	9	4.5	2	0|0|0|0|0|0|0|0|0|0|0|0|2|2|2|0|0|0|0|0|0|0|0|0	0.93	0.96	2.23	9	0.02	5|4	9	4.5	507	THUM3_HUMAN
RRAGC_QL_CT	NP_001138238.1	DNAJC7	2|2	4	2	2	0|0|0|0|0|0|0|0|0|0|0|0|0|0|0|0|0|0|0|0|0|0|0|2	0.89	0.89	2.12	12	0.02	2|2	4	2	438	DNJC7_HUMAN
RRAGC_QL_CT	NP_005947.3	MTHFD1	7|6	13	6.5	2	4|0|0|0|0|0|0|0|0|0|0|0|0|3|0|0|0|0|0|0|2|0|2|2	0.9	0.93	1.92	6	0.02	7|6	13	6.5	935	C1TC_HUMAN
RRAGC_QL_CT	NP_112223.1	TRIM56	5|4	9	4.5	2	0|0|0|0|0|0|0|0|0|0|0|0|0|0|0|0|0|0|0|0|0|2|3|2	0.89	0.92	1.73	7.71	0.02	4|4	8	4	755	TRI56_HUMAN
RRAGC_QL_CT	NP_036525.1	PFAS	26|20	46	23	2	3|4|4|0|0|0|0|3|3|2|0|0|8|6|7|7|5|8|2|3|10|7|11|9	0.9	1	1.38	3.21	0.02	22|16	38	19	1338	PUR4_HUMAN
RRAGC_QL_CT	NP_001193943.1	SERPINH1	5|4	9	4.5	2	0|0|0|0|0|0|0|0|0|0|0|0|0|0|0|0|0|0|0|0|4|0|0|2	0.9	0.92	1.9	9	0.02	5|4	9	4.5	418	SERPH_HUMAN
RRAGC_QL_CT	NP_689853.3	DCP1B	10|6	16	8	2	0|0|0|0|0|0|0|0|0|0|0|0|0|3|0|0|2|0|0|0|2|0|5|3	0.89	0.97	1.41	6.4	0.02	8|6	14	7	617	DCP1B_HUMAN
RRAGC_QL_CT	NP_835461.2	ZNF598	16|12	28	14	2	0|0|0|0|0|0|0|0|0|0|0|0|5|7|7|0|4|3|3|0|4|3|3|7	0.88	0.99	1.21	3.65	0.02	12|11	23	11.5	904	ZN598_HUMAN
RRAGC_QL_CT	NP_002005.1	FKBP4	6|3	9	4.5	2	0|0|0|0|0|0|0|0|0|0|0|0|0|0|0|0|0|0|0|0|0|0|4|0	0.93	0.97	2.02	13.5	0.02	6|3	9	4.5	459	FKBP4_HUMAN
RRAGC_QL_CT	NP_694574.3	N4BP1	9|6	15	7.5	2	0|0|0|0|0|0|0|0|0|0|0|0|3|4|2|0|0|0|0|0|3|0|0|0	0.92	0.97	1.84	7.5	0.02	9|6	15	7.5	896	N4BP1_HUMAN
RRAGC_QL_CT	NP_006127.1	CAPZA2	5|4	9	4.5	2	0|0|0|0|0|0|0|0|0|0|0|0|0|0|0|0|0|0|0|0|3|0|2|0	0.92	0.95	2.19	10.8	0.02	4|4	8	4	286	CAZA2_HUMAN
RRAGC_QL_CT	NP_006286.1	VARS1	9|8	17	8.5	2	0|0|0|0|0|0|0|0|0|0|0|0|4|4|0|2|2|0|0|3|5|3|2|3	0.91	0.95	1.82	3.64	0.02	9|8	17	8.5	1264	SYVC_HUMAN
RRAGC_QL_CT	NP_004131.3	LLGL1	6|6	12	6	2	0|0|0|0|0|0|0|0|0|0|0|0|0|0|0|0|2|0|0|0|3|0|3|3	0.9	0.9	2.2	6.55	0.02	5|5	10	5	1064	L2GL1_HUMAN
RRAGC_QL_CT	NP_057308.1	SNX9	2|2	4	2	2	0|0|0|0|0|0|0|0|0|0|0|0|0|0|0|0|0|0|0|0|0|0|2|0	0.89	0.89	2.12	12	0.02	2|2	4	2	595	SNX9_HUMAN
RRAGC_QL_CT	NP_001074324.1	PXN	4|4	8	4	2	0|0|0|0|0|0|0|0|0|0|0|0|0|0|0|0|0|0|0|0|2|0|3|0	0.9	0.9	2.19	9.6	0.02	3|4	7	3.5	591	PAXI_HUMAN
RRAGC_QL_CT	NP_001128647.1	NEDD1	11|5	16	8	2	0|0|0|0|0|0|0|0|0|0|0|0|3|2|0|3|0|0|0|0|2|0|3|0	0.89	1	1.3	7.38	0.02	10|5	15	7.5	667	NEDD1_HUMAN
RRAGC_QL_CT	NP_001185828.1	YY1AP1	2|2	4	2	2	0|0|0|0|0|0|0|0|0|0|0|0|0|0|0|0|2|0|0|0|0|0|0|0	0.89	0.89	2.12	12	0.02	2|2	4	2	739	YYAP1_HUMAN
RRAGC_QL_CT	NP_203752.2	TANC1	3|2	5	2.5	2	0|0|0|0|0|0|0|0|0|0|0|0|0|0|0|0|2|0|0|0|0|0|0|0	0.93	0.96	2.12	15	0.02	3|2	5	2.5	1861	TANC1_HUMAN
RRAGC_QL_CT	NP_001167448.1	CARMIL1	4|2	6	3	2	0|0|0|0|0|0|0|0|0|0|0|0|3|0|0|0|0|0|0|0|0|0|0|0	0.89	0.95	1.5	12	0.02	4|2	6	3	1365	CARL1_HUMAN
RRAGC_QL_CT	NP_001257405.1	PPP2R5D	13|9	22	11	2	0|0|0|0|0|0|0|0|0|0|0|0|3|4|4|3|3|0|0|0|5|3|5|2	0.93	1	1.85	4.12	0.02	9|7	16	8	451	2A5D_HUMAN
RRAGC_QL_CT	NP_003812.1	RIPK2	6|4	10	5	2	0|0|0|0|0|0|0|0|0|0|0|0|2|0|0|2|0|0|0|0|0|0|3|0	0.91	0.96	1.73	8.57	0.02	5|4	9	4.5	540	RIPK2_HUMAN
RRAGC_QL_CT	NP_005013.1	PFN1	12|11	23	11.5	2	5|0|0|0|3|0|0|0|0|0|0|0|3|3|0|3|2|3|7|2|5|2|4|2	0.9	0.95	1.77	3.29	0.02	8|6	14	7	140	PROF1_HUMAN
RRAGC_QL_CT	NP_005179.2	CBL	7|4	11	5.5	2	0|0|0|0|0|0|0|0|0|0|0|0|0|0|2|0|0|0|0|0|2|0|3|0	0.92	0.98	1.73	9.43	0.02	6|4	10	5	906	CBL_HUMAN
RRAGC_QL_CT	NP_009042.1	TFDP1	2|3	5	2.5	2	0|0|0|0|0|0|0|0|0|0|0|0|2|0|0|0|0|0|0|0|0|0|0|0	0.93	0.96	2.12	15	0.02	2|3	5	2.5	410	TFDP1_HUMAN
RRAGC_QL_CT	NP_055523.1	KNTC1	23|12	35	17.5	2	0|0|0|0|0|0|0|0|0|0|0|0|5|0|6|6|6|2|2|0|4|3|6|5	0.92	1	1.65	4.67	0.02	22|12	34	17	2209	KNTC1_HUMAN
RRAGC_QL_CT	NP_001118.3	AP1B1	4|3	7	3.5	2	0|0|0|0|0|0|0|0|0|0|0|0|0|2|0|0|0|0|0|0|0|0|2|0	0.91	0.95	1.96	10.5	0.02	4|3	7	3.5	949	AP1B1_HUMAN
RRAGC_TN_CT	NP_658988.2	SMCR8	10|9	19	9.5	2	0|0|0|0|0|0|0|0|0|0|0|0|3|3|2|2|0|0|0|0|4|0|6|3	0.92	0.94	2.22	4.96	0.02	10|9	19	9.5	937	SMCR8_HUMAN
RRAGC_TN_CT	NP_000117.1	ETFA	2|3	5	2.5	2	0|0|0|0|0|0|0|0|0|0|0|0|0|0|0|0|0|0|0|0|0|0|2|0	0.93	0.96	2.12	15	0.02	2|3	5	2.5	333	ETFA_HUMAN
RRAGC_TN_CT	NP_001009555.3	SH3D19	6|12	18	9	2	0|0|0|0|0|0|0|0|0|0|0|0|2|0|3|0|0|0|0|0|4|2|2|3	0.92	1	1.6	6.75	0.02	6|10	16	8	790	SH319_HUMAN
RRAGC_TN_CT	NP_004832.1	RASAL2	2|2	4	2	2	0|0|0|0|0|0|0|0|0|0|0|0|0|0|0|0|0|0|0|0|0|0|2|0	0.89	0.89	2.12	12	0.02	2|2	4	2	1139	NGAP_HUMAN
RRAGC_TN_CT	NP_705833.3	CRYBG3	15|14	29	14.5	2	0|0|0|0|0|0|0|0|0|0|0|0|0|5|6|2|0|0|0|0|8|0|7|7	0.91	0.92	2.17	4.97	0.02	14|14	28	14	2970	CRBG3_HUMAN
RRAGC_TN_CT	NP_008996.1	CDC37	4|5	9	4.5	2	0|0|0|0|0|0|0|0|0|0|0|0|0|0|3|0|0|0|2|0|0|0|0|0	0.92	0.95	2.19	10.8	0.02	3|4	7	3.5	378	CDC37_HUMAN
RRAGC_TN_CT	NP_055399.1	ERO1A	4|6	10	5	2	0|3|0|0|0|0|0|0|0|4|0|0|0|0|0|0|0|0|0|0|0|0|0|0	0.89	0.94	1.65	8.57	0.02	4|6	10	5	468	ERO1A_HUMAN
RRAGC_TN_CT	NP_004466.2	FLOT2	7|7	14	7	2	0|0|0|0|0|0|0|0|0|0|0|0|0|4|3|0|0|0|0|0|3|0|2|2	0.91	0.91	2.36	6	0.02	7|7	14	7	428	FLOT2_HUMAN
RRAGC_TN_CT	NP_036329.3	RABGAP1	5|4	9	4.5	2	0|0|0|0|0|0|0|0|0|0|0|0|5|0|0|0|0|0|0|0|0|0|0|0	0.92	0.93	2.21	10.8	0.02	5|4	9	4.5	1069	RBGP1_HUMAN
RRAGC_TN_CT	NP_115737.1	THOC3	2|3	5	2.5	2	0|0|2|0|0|0|0|0|0|0|0|0|0|0|0|0|0|0|0|0|0|0|0|0	0.93	0.96	2.12	15	0.02	2|3	5	2.5	351	THOC3_HUMAN
RRAGC_TN_CT	NP_001041659.1	RCC1	2|2	4	2	2	2|0|0|0|0|0|0|0|0|0|0|0|0|0|0|0|0|0|0|0|0|0|0|0	0.89	0.89	2.12	12	0.02	2|2	4	2	452	RCC1_HUMAN
RRAGC_CT	NP_689929.2	PATL1	3|4	7	3.5	2	0|0|0|0|0|0|0|0|0|0|0|0|2|2|2|0|0|0|0|0|0|0|0|0	0.84	0.9	1.23	7	0.03	3|4	7	3.5	770	PATL1_HUMAN
RRAGC_CT	NP_003897.2	MCM3AP	10|7	17	8.5	2	0|0|0|0|0|0|0|0|0|0|0|0|3|3|4|0|0|0|0|0|5|0|4|0	0.87	0.94	1.38	5.37	0.03	7|7	14	7	1980	GANP_HUMAN
RRAGC_CT	NP_001164409.1	ISYNA1	8|5	13	6.5	2	0|0|0|0|0|0|0|0|0|0|0|0|0|2|0|0|0|0|0|0|2|3|2|4	0.87	0.96	1.23	6	0.03	4|3	7	3.5	504	INO1_HUMAN
RRAGC_CT	NP_056036.1	DNMBP	6|7	13	6.5	2	0|0|0|0|0|0|0|0|0|0|0|0|0|3|2|2|0|0|0|0|0|2|3|4	0.87	0.91	1.6	4.88	0.03	5|6	11	5.5	1577	DNMBP_HUMAN
RRAGC_CT	NP_835461.2	ZNF598	12|14	26	13	2	0|0|0|0|0|0|0|0|0|0|0|0|5|7|7|0|4|3|3|0|4|3|3|7	0.86	0.96	1.21	3.39	0.03	10|9	19	9.5	904	ZN598_HUMAN
RRAGC_CT	NP_002005.1	FKBP4	2|4	6	3	2	0|0|0|0|0|0|0|0|0|0|0|0|0|0|0|0|0|0|0|0|0|0|4|0	0.86	0.93	1.29	9	0.03	2|4	6	3	459	FKBP4_HUMAN
RRAGC_CT	NP_003812.1	RIPK2	7|3	10	5	2	0|0|0|0|0|0|0|0|0|0|0|0|2|0|0|2|0|0|0|0|0|0|3|0	0.85	0.98	0.93	8.57	0.03	5|3	8	4	540	RIPK2_HUMAN
RRAGC_CT	NP_004085.1	EIF2S1	4|6	10	5	2	0|2|2|0|0|0|0|0|0|2|0|0|0|0|0|0|2|0|2|0|2|0|0|0	0.87	0.98	1.17	5	0.03	3|6	9	4.5	315	IF2A_HUMAN
RRAGC_CT	NP_001026794.1	ZNF451	7|7	14	7	2	0|0|0|0|0|0|0|0|0|0|0|0|3|4|3|3|0|0|0|0|2|0|3|0	0.87	0.87	1.93	4.67	0.03	6|5	11	5.5	1061	ZN451_HUMAN
RRAGC_CT	NP_001026873.2	ELP6	10|8	18	9	2	0|0|0|0|0|0|0|0|0|0|0|0|5|0|2|3|4|3|2|0|5|3|3|0	0.86	0.97	1.13	3.6	0.03	7|6	13	6.5	266	ELP6_HUMAN
RRAGC_CT	NP_001074324.1	PXN	5|3	8	4	2	0|0|0|0|0|0|0|0|0|0|0|0|0|0|0|0|0|0|0|0|2|0|3|0	0.88	0.95	1.44	9.6	0.03	5|3	8	4	591	PAXI_HUMAN
RRAGC_CT	NP_001009555.3	SH3D19	6|7	13	6.5	2	0|0|0|0|0|0|0|0|0|0|0|0|2|0|3|0|0|0|0|0|4|2|2|3	0.87	0.91	1.6	4.88	0.03	5|4	9	4.5	790	SH319_HUMAN
RRAGC_CT	NP_004148.1	PRKAR2A	5|4	9	4.5	2	0|0|0|0|0|0|0|0|0|0|0|0|0|4|0|0|0|0|0|0|0|0|0|3	0.87	0.9	1.65	7.71	0.03	4|4	8	4	404	KAP2_HUMAN
RRAGC_CT	NP_004772.1	VAMP3	6|5	11	5.5	2	0|0|0|0|0|0|0|0|0|0|0|0|0|3|3|0|0|0|3|0|0|2|2|0	0.84	0.89	1.3	5.08	0.03	5|4	9	4.5	100	VAMP3_HUMAN
RRAGC_QL_CT	NP_940953.2	MIA3	4|5	9	4.5	2	0|0|0|0|0|0|0|0|0|0|0|0|0|4|0|0|0|0|0|0|2|0|2|0	0.84	0.88	1.4	6.75	0.03	4|5	9	4.5	1907	TGO1_HUMAN
RRAGC_QL_CT	NP_001243670.1	CNOT10	6|2	8	4	2	0|0|0|0|0|0|0|0|0|0|0|0|0|2|0|0|2|0|0|0|0|0|0|0	0.85	0.99	0.91	12	0.03	5|2	7	3.5	717	CNO10_HUMAN
RRAGC_QL_CT	NP_001092902.1	BCAS3	11|6	17	8.5	2	0|0|0|0|0|0|0|0|0|0|0|0|0|4|3|0|2|0|0|0|3|0|4|2	0.87	0.99	1.14	5.67	0.03	9|6	15	7.5	928	BCAS3_HUMAN
RRAGC_QL_CT	NP_057336.3	BIRC6	3|4	7	3.5	2	0|0|0|0|0|0|0|0|0|0|0|0|0|0|0|0|0|0|0|0|0|0|5|0	0.87	0.9	1.67	8.4	0.03	3|4	7	3.5	4857	BIRC6_HUMAN
RRAGC_QL_CT	NP_689929.2	PATL1	3|4	7	3.5	2	0|0|0|0|0|0|0|0|0|0|0|0|2|2|2|0|0|0|0|0|0|0|0|0	0.84	0.9	1.23	7	0.03	3|3	6	3	770	PATL1_HUMAN
RRAGC_QL_CT	NP_001140160.1	KDM3A	3|4	7	3.5	2	0|0|0|0|0|0|0|0|0|0|0|0|3|0|2|0|0|0|0|0|0|0|0|0	0.85	0.9	1.44	8.4	0.03	3|4	7	3.5	1321	KDM3A_HUMAN
RRAGC_QL_CT	NP_115518.3	CEP192	7|5	12	6	2	0|0|0|0|0|0|0|0|0|0|0|0|0|0|0|3|0|0|0|0|3|0|2|4	0.85	0.92	1.25	6	0.03	7|5	12	6	2537	CE192_HUMAN
RRAGC_QL_CT	NP_008986.2	POLR3A	6|3	9	4.5	2	0|0|0|0|0|0|0|0|0|0|0|0|0|3|0|0|0|0|0|0|0|0|3|0	0.86	0.96	1.23	9	0.03	6|3	9	4.5	1390	RPC1_HUMAN
RRAGC_QL_CT	NP_001275.1	AP3S1	3|3	6	3	2	0|0|0|0|0|0|0|0|0|0|0|0|0|2|0|0|0|0|0|0|0|0|2|0	0.88	0.88	1.96	9	0.03	3|3	6	3	193	AP3S1_HUMAN
RRAGC_QL_CT	NP_003866.1	GMPS	22|21	43	21.5	2	0|0|0|0|0|0|0|0|0|0|0|0|10|8|9|7|5|7|6|0|12|2|9|9	0.85	0.9	1.32	3.07	0.03	17|18	35	17.5	693	GUAA_HUMAN
RRAGC_QL_CT	NP_001025177.1	AP2B1	7|2	9	4.5	2	0|0|0|0|0|0|0|0|0|0|0|0|0|0|0|2|2|0|0|0|0|0|0|0	0.85	1	0.91	13.5	0.03	7|2	9	4.5	951	AP2B1_HUMAN
RRAGC_QL_CT	NP_055887.3	TTLL5	7|2	9	4.5	2	0|0|0|0|0|0|0|0|0|0|0|0|0|0|2|0|0|0|0|0|2|0|0|0	0.85	1	0.91	13.5	0.03	7|2	9	4.5	1281	TTLL5_HUMAN
RRAGC_QL_CT	NP_000260.1	NME1	3|4	7	3.5	2	2|0|0|0|0|0|0|0|0|0|0|0|0|0|0|0|0|0|0|0|2|0|2|0	0.84	0.9	1.23	7	0.03	3|3	6	3	152	NDKA_HUMAN
RRAGC_QL_CT	NP_001034679.2	USP9X	8|6	14	7	2	0|0|0|0|0|0|0|0|0|0|0|0|0|4|0|0|0|0|0|0|2|0|2|5	0.88	0.93	1.59	6.46	0.03	8|6	14	7	2570	USP9X_HUMAN
RRAGC_QL_CT	NP_001258928.1	DOCK7	10|5	15	7.5	2	0|0|0|0|0|0|0|0|0|0|0|0|0|0|3|0|2|0|0|0|4|2|3|2	0.84	0.99	0.8	5.62	0.03	9|5	14	7	2129	DOCK7_HUMAN
RRAGC_QL_CT	NP_004850.1	CLTC	22|26	48	24	2	5|0|0|0|0|0|0|0|0|0|0|0|9|9|8|11|7|2|15|2|9|5|3|7	0.84	0.99	0.82	3.2	0.03	20|22	42	21	1675	CLH1_HUMAN
RRAGC_QL_CT	NP_001015053.1	HDAC5	8|3	11	5.5	2	0|0|0|0|0|0|0|0|0|0|0|0|0|0|4|0|0|0|0|0|0|0|2|0	0.88	0.98	1.26	11	0.03	7|3	10	5	1123	HDAC5_HUMAN
RRAGC_QL_CT	NP_067072.3	SNX6	7|6	13	6.5	2	0|0|0|0|0|0|0|0|0|0|0|0|0|4|3|3|0|0|0|0|0|0|3|0	0.87	0.9	1.69	6	0.03	7|5	12	6	290	SNX6_HUMAN
RRAGC_TN_CT	NP_001185951.1	CCP110	4|4	8	4	2	0|0|0|0|0|0|0|0|0|0|0|0|0|2|0|0|0|0|0|0|2|0|3|0	0.85	0.85	1.73	6.86	0.03	4|4	8	4	1012	CP110_HUMAN
RRAGC_TN_CT	NP_006614.2	PHGDH	6|6	12	6	2	2|0|0|0|0|0|0|0|0|0|0|0|0|2|2|0|0|0|0|0|4|3|2|0	0.86	0.86	1.82	4.8	0.03	6|6	12	6	533	SERA_HUMAN
RRAGC_TN_CT	NP_002523.2	NUP88	9|5	14	7	2	0|0|0|0|0|0|0|0|0|0|0|0|0|0|4|3|0|0|0|0|3|0|0|2	0.87	0.97	1.25	7	0.03	8|5	13	6.5	741	NUP88_HUMAN
RRAGC_TN_CT	NP_001167568.1	LDHB	6|4	10	5	2	5|0|0|0|0|0|0|0|0|0|0|0|0|0|0|0|0|0|3|0|0|0|0|0	0.86	0.91	1.44	7.5	0.03	6|4	10	5	334	LDHB_HUMAN
RRAGC_TN_CT	NP_001186797.1	GLRX3	3|3	6	3	2	0|0|0|0|0|0|0|2|0|0|0|0|0|0|0|0|0|0|0|0|0|0|2|0	0.88	0.88	1.96	9	0.03	3|3	6	3	335	GLRX3_HUMAN
RRAGC_TN_CT	NP_006784.1	PRDX3	15|15	30	15	2	6|6|10|5|4|2|0|2|2|7|0|6|2|0|0|0|4|0|4|0|2|0|2|4	0.88	0.88	2	3	0.03	5|7	12	6	256	PRDX3_HUMAN
RRAGC_TN_CT	NP_001558.3	INPPL1	3|2	5	2.5	2	0|0|0|0|0|0|0|0|0|0|0|0|0|0|0|0|0|0|0|0|0|0|0|3	0.86	0.91	1.5	10	0.03	3|2	5	2.5	1258	SHIP2_HUMAN
RRAGC_TN_CT	NP_000260.1	NME1	3|4	7	3.5	2	2|0|0|0|0|0|0|0|0|0|0|0|0|0|0|0|0|0|0|0|2|0|2|0	0.84	0.9	1.23	7	0.03	3|3	6	3	152	NDKA_HUMAN
RRAGC_TN_CT	NP_004772.1	VAMP3	5|6	11	5.5	2	0|0|0|0|0|0|0|0|0|0|0|0|0|3|3|0|0|0|3|0|0|2|2|0	0.84	0.89	1.3	5.08	0.03	3|5	8	4	100	VAMP3_HUMAN
RRAGC_TN_CT	NP_001007215.1	CACYBP	10|5	15	7.5	2	0|0|0|0|0|0|0|0|0|0|0|0|0|3|2|2|0|0|3|0|0|0|0|4	0.86	0.99	1.06	6.43	0.03	9|5	14	7	185	CYBP_HUMAN
RRAGC_TN_CT	NP_001021.1	RPS27	3|4	7	3.5	2	0|0|0|0|0|0|0|0|0|0|0|0|0|0|0|0|0|0|0|0|3|0|2|0	0.85	0.9	1.44	8.4	0.03	2|2	4	2	84	RS27_HUMAN
RRAGC_CT	NP_001037770.1	SMAP1	4|7	11	5.5	2	0|0|2|0|0|0|0|0|2|0|0|0|2|3|0|0|2|0|0|0|2|0|2|0	0.79	0.99	0.38	4.4	0.04	3|4	7	3.5	467	SMAP1_HUMAN
RRAGC_CT	NP_001558.3	INPPL1	2|2	4	2	2	0|0|0|0|0|0|0|0|0|0|0|0|0|0|0|0|0|0|0|0|0|0|0|3	0.82	0.82	1.5	8	0.04	2|2	4	2	1258	SHIP2_HUMAN
RRAGC_CT	NP_001138679.1	HBS1L	8|8	16	8	2	0|0|0|0|0|0|0|0|0|0|0|0|4|3|4|2|2|0|0|0|2|2|2|6	0.82	0.82	1.49	3.56	0.04	6|5	11	5.5	632	HBS1L_HUMAN
RRAGC_CT	NP_001167568.1	LDHB	4|4	8	4	2	5|0|0|0|0|0|0|0|0|0|0|0|0|0|0|0|0|0|3|0|0|0|0|0	0.81	0.81	1.44	6	0.04	4|4	8	4	334	LDHB_HUMAN
RRAGC_CT	NP_002583.1	PCNA	5|8	13	6.5	2	5|0|0|0|0|0|0|0|0|3|0|0|2|3|0|0|0|0|0|0|3|0|0|0	0.79	0.91	0.67	4.88	0.04	5|6	11	5.5	261	PCNA_HUMAN
RRAGC_CT	NP_003585.3	TTF2	5|5	10	5	2	0|0|0|0|0|0|0|0|0|0|0|0|0|3|0|2|0|0|0|0|3|0|3|0	0.82	0.82	1.54	5.45	0.04	5|5	10	5	1162	TTF2_HUMAN
RRAGC_CT	NP_001275.1	AP3S1	2|3	5	2.5	2	0|0|0|0|0|0|0|0|0|0|0|0|0|2|0|0|0|0|0|0|0|0|2|0	0.79	0.88	0.91	7.5	0.04	2|2	4	2	193	AP3S1_HUMAN
RRAGC_CT	NP_055887.3	TTLL5	3|2	5	2.5	2	0|0|0|0|0|0|0|0|0|0|0|0|0|0|2|0|0|0|0|0|2|0|0|0	0.79	0.88	0.91	7.5	0.04	3|2	5	2.5	1281	TTLL5_HUMAN
RRAGC_CT	NP_006127.1	CAPZA2	3|3	6	3	2	0|0|0|0|0|0|0|0|0|0|0|0|0|0|0|0|0|0|0|0|3|0|2|0	0.81	0.81	1.44	7.2	0.04	3|3	6	3	286	CAZA2_HUMAN
RRAGC_CT	NP_001015053.1	HDAC5	3|4	7	3.5	2	0|0|0|0|0|0|0|0|0|0|0|0|0|0|4|0|0|0|0|0|0|0|2|0	0.82	0.87	1.26	7	0.04	3|3	6	3	1123	HDAC5_HUMAN
RRAGC_CT	NP_001034679.2	USP9X	6|5	11	5.5	2	0|0|0|0|0|0|0|0|0|0|0|0|0|4|0|0|0|0|0|0|2|0|2|5	0.79	0.83	1.1	5.08	0.04	4|5	9	4.5	2570	USP9X_HUMAN
RRAGC_QL_CT	NP_001128246.1	KLC2	6|3	9	4.5	2	0|0|0|0|0|0|0|0|0|0|0|0|0|0|0|0|4|0|0|0|5|0|0|0	0.79	0.9	0.74	6	0.04	6|3	9	4.5	545	KLC2_HUMAN
RRAGC_QL_CT	NP_000973.2	RPL21	4|3	7	3.5	2	0|0|0|0|0|0|0|0|0|3|0|0|3|0|0|0|0|0|0|0|0|0|0|0	0.82	0.87	1.23	7	0.04	2|3	5	2.5	160	RL21_HUMAN
RRAGC_QL_CT	NP_001017423.1	ALDH18A1	8|10	18	9	2	4|2|2|0|0|0|0|0|0|3|0|0|3|6|0|0|0|0|2|0|3|0|5|0	0.81	0.94	0.79	3.6	0.04	8|8	16	8	793	P5CS_HUMAN
RRAGC_QL_CT	NP_060288.3	WRAP73	5|5	10	5	2	0|2|0|0|0|0|0|3|3|0|0|2|0|0|0|0|2|0|0|0|0|2|2|0	0.79	0.79	1.32	3.75	0.04	5|5	10	5	460	WRP73_HUMAN
RRAGC_QL_CT	NP_001677.2	ATP5F1B	7|10	17	8.5	2	3|0|0|0|0|0|0|0|0|0|0|0|0|0|4|0|0|0|0|0|2|0|6|6	0.82	0.9	1.03	4.86	0.04	7|9	16	8	529	ATPB_HUMAN
RRAGC_QL_CT	NP_056340.2	IBTK	18|9	27	13.5	2	0|0|0|0|0|0|0|0|0|0|0|0|8|3|5|3|0|0|0|0|3|0|5|6	0.79	0.99	0.38	4.91	0.04	14|9	23	11.5	1353	IBTK_HUMAN
RRAGC_QL_CT	NP_055055.1	LIMD1	4|2	6	3	2	0|0|0|0|0|0|0|0|0|0|0|0|2|0|0|0|0|0|0|0|0|0|2|0	0.83	0.95	0.91	9	0.04	4|2	6	3	676	LIMD1_HUMAN
RRAGC_QL_CT	NP_071334.1	EGLN1	3|2	5	2.5	2	0|0|0|0|0|0|0|0|0|0|0|0|0|2|0|0|0|0|0|0|0|0|2|0	0.79	0.88	0.91	7.5	0.04	3|2	5	2.5	426	EGLN1_HUMAN
RRAGC_QL_CT	NP_001020413.1	IRAK1	11|15	26	13	2	0|0|0|0|0|0|0|0|0|0|0|0|3|8|5|5|4|3|3|0|7|2|3|5	0.79	1	0.35	3.25	0.04	11|11	22	11	682	IRAK1_HUMAN
RRAGC_QL_CT	NP_001120654.1	CEP55	2|2	4	2	2	0|0|0|0|0|0|0|0|0|0|0|0|0|0|0|0|0|0|0|0|0|0|3|0	0.82	0.82	1.5	8	0.04	2|2	4	2	464	CEP55_HUMAN
RRAGC_TN_CT	NP_065859.3	SIPA1L2	6|2	8	4	2	0|0|0|0|0|0|0|0|0|0|0|0|0|0|0|0|0|0|0|0|3|0|0|2	0.81	0.97	0.58	9.6	0.04	6|2	8	4	1722	SI1L2_HUMAN
RRAGC_TN_CT	NP_001004.2	RPS9	2|5	7	3.5	2	0|0|0|0|2|0|0|0|0|0|0|0|0|3|0|0|0|0|0|0|0|0|0|0	0.79	0.95	0.58	8.4	0.04	2|5	7	3.5	194	RS9_HUMAN
RRAGC_TN_CT	NP_001092006.1	USP5	5|6	11	5.5	2	0|0|3|0|0|0|0|0|0|7|0|0|0|3|0|0|0|0|0|0|0|0|0|0	0.79	0.82	1.15	5.08	0.04	5|6	11	5.5	858	UBP5_HUMAN
RRAGC_TN_CT	NP_443730.1	GNB1L	4|4	8	4	2	2|3|2|0|0|0|0|0|0|2|0|0|0|0|0|0|0|0|0|0|0|0|0|0	0.79	0.79	1.33	5.33	0.04	4|4	8	4	327	GNB1L_HUMAN
RRAGC_TN_CT	NP_001193943.1	SERPINH1	3|4	7	3.5	2	0|0|0|0|0|0|0|0|0|0|0|0|0|0|0|0|0|0|0|0|4|0|0|2	0.82	0.87	1.26	7	0.04	3|4	7	3.5	418	SERPH_HUMAN
RRAGC_TN_CT	NP_001275.1	AP3S1	3|2	5	2.5	2	0|0|0|0|0|0|0|0|0|0|0|0|0|2|0|0|0|0|0|0|0|0|2|0	0.79	0.88	0.91	7.5	0.04	3|2	5	2.5	193	AP3S1_HUMAN
RRAGC_TN_CT	NP_003240.1	THOP1	2|3	5	2.5	2	2|0|0|0|0|0|0|0|0|2|0|0|0|0|0|0|0|0|0|0|0|0|0|0	0.79	0.88	0.91	7.5	0.04	2|2	4	2	689	THOP1_HUMAN
RRAGC_TN_CT	NP_003816.2	SNAP23	5|5	10	5	2	0|0|0|0|0|0|0|0|0|0|0|0|3|3|3|0|0|0|0|2|0|0|0|2	0.79	0.79	1.3	4.62	0.04	5|5	10	5	211	SNP23_HUMAN
RRAGC_TN_CT	NP_000886.1	LTA4H	2|2	4	2	2	0|0|0|0|0|0|0|3|0|0|0|0|0|0|0|0|0|0|0|0|0|0|0|0	0.82	0.82	1.5	8	0.04	2|2	4	2	611	LKHA4_HUMAN
RRAGC_TN_CT	NP_000973.2	RPL21	3|4	7	3.5	2	0|0|0|0|0|0|0|0|0|3|0|0|3|0|0|0|0|0|0|0|0|0|0|0	0.82	0.87	1.23	7	0.04	2|4	6	3	160	RL21_HUMAN
RRAGC_CT	NP_065859.3	SIPA1L2	2|4	6	3	2	0|0|0|0|0|0|0|0|0|0|0|0|0|0|0|0|0|0|0|0|3|0|0|2	0.77	0.9	0.58	7.2	0.05	2|4	6	3	1722	SI1L2_HUMAN
RRAGC_CT	NP_000982.2	RPL28	3|3	6	3	2	5|0|0|0|2|0|0|0|0|0|0|0|0|0|0|0|0|0|0|0|0|0|0|0	0.75	0.75	1.1	5.14	0.05	2|2	4	2	137	RL28_HUMAN
RRAGC_CT	NP_001017423.1	ALDH18A1	8|9	17	8.5	2	4|2|2|0|0|0|0|0|0|3|0|0|3|6|0|0|0|0|2|0|3|0|5|0	0.77	0.86	0.79	3.4	0.05	6|8	14	7	793	P5CS_HUMAN
RRAGC_CT	NP_067045.1	PRUNE1	5|7	12	6	2	0|0|0|0|0|0|0|0|0|0|0|0|3|0|0|0|2|3|0|0|0|4|2|3	0.77	0.89	0.58	4.24	0.05	5|6	11	5.5	453	PRUN1_HUMAN
RRAGC_CT	NP_078824.2	CEP97	3|6	9	4.5	2	0|0|0|0|0|0|0|0|0|0|0|0|0|2|0|3|0|0|0|0|2|0|0|3	0.75	0.92	0.27	5.4	0.05	3|6	9	4.5	865	CEP97_HUMAN
RRAGC_CT	NP_000260.1	NME1	3|3	6	3	2	2|0|0|0|0|0|0|0|0|0|0|0|0|0|0|0|0|0|0|0|2|0|2|0	0.77	0.77	1.23	6	0.05	2|3	5	2.5	152	NDKA_HUMAN
RRAGC_CT	NP_001243728.1	GAPDH	6|5	11	5.5	2	13|0|0|0|0|0|0|0|0|0|0|0|0|0|0|0|3|0|0|0|0|0|0|0	0.78	0.81	1.11	4.12	0.05	5|4	9	4.5	293	G3P_HUMAN
RRAGC_CT	NP_000242.1	MSH2	3|5	8	4	2	0|0|0|0|0|0|0|0|0|0|0|0|0|3|0|0|2|0|0|0|0|2|2|0	0.76	0.9	0.47	5.33	0.05	3|5	8	4	934	MSH2_HUMAN
RRAGC_QL_CT	NP_004981.2	MARS1	5|8	13	6.5	2	0|0|0|0|0|0|0|0|0|0|0|0|4|4|2|2|3|0|0|0|0|0|2|2	0.75	0.94	0.21	4.11	0.05	5|7	12	6	900	SYMC_HUMAN
RRAGC_QL_CT	NP_001123537.1	MYO9B	15|8	23	11.5	2	0|0|0|0|0|0|0|0|0|0|0|0|5|0|3|3|4|0|0|0|4|2|7|4	0.75	0.99	0.01	4.31	0.05	13|8	21	10.5	2022	MYO9B_HUMAN
RRAGC_QL_CT	NP_006614.2	PHGDH	10|4	14	7	2	2|0|0|0|0|0|0|0|0|0|0|0|0|2|2|0|0|0|0|0|4|3|2|0	0.76	0.99	0.1	5.6	0.05	10|4	14	7	533	SERA_HUMAN
RRAGC_QL_CT	NP_005887.2	IDH1	5|3	8	4	2	0|0|0|0|0|0|0|0|0|0|0|0|4|0|0|0|0|0|0|0|0|0|2|3	0.75	0.86	0.56	5.33	0.05	5|3	8	4	414	IDHC_HUMAN
RRAGC_QL_CT	NP_001229761.1	ARFGAP2	4|3	7	3.5	2	0|0|0|0|0|0|0|0|0|0|0|0|3|2|0|0|0|0|0|0|0|0|2|0	0.78	0.85	0.93	6	0.05	4|3	7	3.5	493	ARFG2_HUMAN
RRAGC_QL_CT	NP_059133.1	CPSF2	8|4	12	6	2	0|0|0|0|0|0|0|0|0|0|0|0|2|3|0|0|0|0|2|0|0|0|4|3	0.76	0.95	0.3	5.14	0.05	8|3	11	5.5	782	CPSF2_HUMAN
RRAGC_QL_CT	NP_056036.1	DNMBP	6|5	11	5.5	2	0|0|0|0|0|0|0|0|0|0|0|0|0|3|2|2|0|0|0|0|0|2|3|4	0.76	0.83	0.8	4.12	0.05	6|4	10	5	1577	DNMBP_HUMAN
RRAGC_QL_CT	NP_004452.1	FARSA	3|3	6	3	2	0|0|0|0|0|0|0|0|0|0|0|0|0|0|2|0|2|0|0|0|2|0|0|0	0.77	0.77	1.23	6	0.05	3|3	6	3	508	SYFA_HUMAN
RRAGC_QL_CT	NP_004148.1	PRKAR2A	7|2	9	4.5	2	0|0|0|0|0|0|0|0|0|0|0|0|0|4|0|0|0|0|0|0|0|0|0|3	0.77	0.96	0.31	7.71	0.05	6|2	8	4	404	KAP2_HUMAN
RRAGC_QL_CT	NP_001020241.1	RPS14	3|7	10	5	2	2|0|0|0|0|0|0|0|0|0|0|0|2|2|0|2|0|2|0|0|0|0|0|0	0.78	0.99	0.28	6	0.05	3|3	6	3	151	RS14_HUMAN
RRAGC_QL_CT	NP_001002800.1	SMC4	22|12	34	17	2	0|0|0|0|0|0|0|0|0|0|0|0|7|5|6|7|0|0|5|0|4|4|7|4	0.77	1	0.13	4.16	0.05	20|12	32	16	1288	SMC4_HUMAN
RRAGC_QL_CT	NP_001035982.1	DIAPH3	7|2	9	4.5	2	0|0|0|0|0|0|0|0|0|0|0|0|0|0|2|0|0|0|0|0|2|0|3|0	0.75	0.98	0.05	7.71	0.05	7|2	9	4.5	1193	DIAP3_HUMAN
RRAGC_QL_CT	NP_001135906.1	OGA	10|11	21	10.5	2	0|0|0|0|0|0|0|0|0|0|0|0|5|4|5|6|4|4|0|0|5|0|4|3	0.77	0.86	0.74	3.15	0.05	9|9	18	9	863	OGA_HUMAN
RRAGC_QL_CT	NP_904325.2	KIF1B	4|4	8	4	2	0|0|0|0|0|0|0|0|0|0|0|0|0|4|0|0|0|0|0|0|0|0|6|0	0.76	0.76	1.13	4.8	0.05	4|4	8	4	1153	KIF1B_HUMAN
RRAGC_QL_CT	NP_001185648.1	RBBP7	6|6	12	6	2	3|0|0|0|0|0|0|0|0|3|0|0|2|0|0|3|0|0|0|0|0|0|5|0	0.78	0.78	1.28	4.5	0.05	6|5	11	5.5	469	RBBP7_HUMAN
RRAGC_QL_CT	NP_001026794.1	ZNF451	5|8	13	6.5	2	0|0|0|0|0|0|0|0|0|0|0|0|3|4|3|3|0|0|0|0|2|0|3|0	0.76	0.93	0.37	4.33	0.05	5|6	11	5.5	1061	ZN451_HUMAN
RRAGC_TN_CT	NP_001814.2	CKB	3|5	8	4	2	2|0|0|0|0|0|0|0|0|0|0|0|0|0|3|0|0|0|0|0|0|0|3|0	0.78	0.89	0.69	6	0.05	3|4	7	3.5	381	KCRB_HUMAN
RRAGC_TN_CT	NP_005907.3	MCM7	3|5	8	4	2	0|0|0|0|0|0|0|0|0|0|0|0|3|3|0|0|2|0|0|0|0|0|0|0	0.78	0.89	0.69	6	0.05	3|5	8	4	719	MCM7_HUMAN
RRAGC_TN_CT	NP_008986.2	POLR3A	3|3	6	3	2	0|0|0|0|0|0|0|0|0|0|0|0|0|3|0|0|0|0|0|0|0|0|3|0	0.77	0.77	1.23	6	0.05	3|3	6	3	1390	RPC1_HUMAN
RRAGC_TN_CT	NP_003585.3	TTF2	5|4	9	4.5	2	0|0|0|0|0|0|0|0|0|0|0|0|0|3|0|2|0|0|0|0|3|0|3|0	0.76	0.82	0.85	4.91	0.05	4|4	8	4	1162	TTF2_HUMAN
RRAGC_TN_CT	NP_006127.1	CAPZA2	2|4	6	3	2	0|0|0|0|0|0|0|0|0|0|0|0|0|0|0|0|0|0|0|0|3|0|2|0	0.77	0.9	0.58	7.2	0.05	2|4	6	3	286	CAZA2_HUMAN
RRAGC_CT	NP_001107564.1	THUMPD3	4|2	6	3	2	0|0|0|0|0|0|0|0|0|0|0|0|2|2|2|0|0|0|0|0|0|0|0|0	0.73	0.9	0.2	6	0.06	3|2	5	2.5	507	THUM3_HUMAN
RRAGC_CT	NP_006614.2	PHGDH	5|5	10	5	2	2|0|0|0|0|0|0|0|0|0|0|0|0|2|2|0|0|0|0|0|4|3|2|0	0.74	0.74	1.03	4	0.06	5|4	9	4.5	533	SERA_HUMAN
RRAGC_CT	NP_694574.3	N4BP1	4|5	9	4.5	2	0|0|0|0|0|0|0|0|0|0|0|0|3|4|2|0|0|0|0|0|3|0|0|0	0.72	0.78	0.68	4.5	0.06	4|5	9	4.5	896	N4BP1_HUMAN
RRAGC_CT	NP_055055.1	LIMD1	2|2	4	2	2	0|0|0|0|0|0|0|0|0|0|0|0|2|0|0|0|0|0|0|0|0|0|2|0	0.71	0.71	0.91	6	0.06	2|2	4	2	676	LIMD1_HUMAN
RRAGC_CT	NP_057494.3	CHMP5	4|2	6	3	2	0|0|0|0|0|0|0|0|0|0|0|0|0|0|0|2|2|2|0|0|0|0|0|0	0.73	0.9	0.2	6	0.06	3|2	5	2.5	219	CHMP5_HUMAN
RRAGC_CT	NP_001157858.1	RAPGEF6	12|9	21	10.5	2	0|0|0|0|0|0|0|0|0|0|0|0|7|3|4|2|0|2|0|0|6|2|3|6	0.74	0.92	0.24	3.6	0.06	11|8	19	9.5	1609	RPGF6_HUMAN
RRAGC_QL_CT	NP_000267.2	OCRL	9|8	17	8.5	2	0|0|0|0|0|0|0|0|0|0|0|0|7|2|4|0|2|0|3|0|3|3|3|4	0.71	0.81	0.48	3.29	0.06	9|7	16	8	901	OCRL_HUMAN
RRAGC_QL_CT	NP_658988.2	SMCR8	10|6	16	8	2	0|0|0|0|0|0|0|0|0|0|0|0|3|3|2|2|0|0|0|0|4|0|6|3	0.74	0.94	0.15	4.17	0.06	10|6	16	8	937	SMCR8_HUMAN
RRAGC_QL_CT	NP_079052.2	PEAK1	10|4	14	7	2	0|0|0|0|0|0|0|0|0|0|0|0|0|4|4|3|0|0|0|0|0|0|2|3	0.72	0.97	-0.11	5.25	0.06	10|4	14	7	1746	PEAK1_HUMAN
RRAGC_QL_CT	NP_001009555.3	SH3D19	11|4	15	7.5	2	0|0|0|0|0|0|0|0|0|0|0|0|2|0|3|0|0|0|0|0|4|2|2|3	0.73	1	-0.13	5.62	0.06	10|3	13	6.5	790	SH319_HUMAN
RRAGC_QL_CT	NP_001167568.1	LDHB	2|6	8	4	2	5|0|0|0|0|0|0|0|0|0|0|0|0|0|0|0|0|0|3|0|0|0|0|0	0.73	0.91	0.18	6	0.06	2|6	8	4	334	LDHB_HUMAN
RRAGC_QL_CT	NP_004412.2	DVL1	36|27	63	31.5	2	0|0|0|0|0|0|0|0|0|0|0|0|12|10|15|11|10|12|8|5|12|7|11|12	0.73	1	-0.19	3.02	0.06	18|15	33	16.5	670	DVL1_HUMAN
RRAGC_QL_CT	NP_005906.2	MCM6	6|4	10	5	2	0|0|0|0|0|0|0|0|0|0|0|0|4|3|0|2|0|0|0|0|0|0|4|0	0.73	0.84	0.52	4.62	0.06	6|4	10	5	821	MCM6_HUMAN
RRAGC_QL_CT	NP_004466.2	FLOT2	5|5	10	5	2	0|0|0|0|0|0|0|0|0|0|0|0|0|4|3|0|0|0|0|0|3|0|2|2	0.74	0.74	1.06	4.29	0.06	5|5	10	5	428	FLOT2_HUMAN
RRAGC_QL_CT	NP_001137293.2	PLEKHA5	10|5	15	7.5	2	0|0|0|0|0|0|0|0|0|0|0|0|4|3|3|0|0|0|0|0|5|2|0|2	0.74	0.96	0.11	4.74	0.06	10|5	15	7.5	1174	PKHA5_HUMAN
RRAGC_QL_CT	NP_001153778.1	SYNJ1	13|9	22	11	2	0|0|0|0|0|0|0|0|0|0|0|0|5|5|3|6|0|2|0|0|2|3|7|3	0.74	0.96	0.11	3.67	0.06	12|9	21	10.5	1526	SYNJ1_HUMAN
RRAGC_QL_CT	NP_001021.1	RPS27	3|2	5	2.5	2	0|0|0|0|0|0|0|0|0|0|0|0|0|0|0|0|0|0|0|0|3|0|2|0	0.72	0.81	0.58	6	0.06	2|2	4	2	84	RS27_HUMAN
RRAGC_QL_CT	NP_056943.1	GTF2A1	2|2	4	2	2	0|0|0|0|0|0|0|0|0|0|0|0|0|0|0|2|2|0|0|0|0|0|0|0	0.71	0.71	0.91	6	0.06	2|2	4	2	376	TF2AA_HUMAN
RRAGC_TN_CT	NP_001037770.1	SMAP1	4|5	9	4.5	2	0|0|2|0|0|0|0|0|2|0|0|0|2|3|0|0|2|0|0|0|2|0|2|0	0.73	0.86	0.38	3.6	0.06	3|4	7	3.5	467	SMAP1_HUMAN
RRAGC_TN_CT	NP_000976.1	RPL17	3|3	6	3	2	4|0|0|0|0|0|0|0|0|0|0|0|0|0|0|0|0|0|0|0|0|0|0|3	0.74	0.74	1.04	5.14	0.06	2|3	5	2.5	184	RL17_HUMAN
RRAGC_TN_CT	NP_001001563.1	TIMM50	2|5	7	3.5	2	2|3|0|0|0|0|0|0|0|2|0|0|0|0|0|0|0|0|0|0|0|0|0|0	0.72	0.92	0.05	6	0.06	2|4	6	3	456	TIM50_HUMAN
RRAGC_TN_CT	NP_001035982.1	DIAPH3	5|2	7	3.5	2	0|0|0|0|0|0|0|0|0|0|0|0|0|0|2|0|0|0|0|0|2|0|3|0	0.72	0.92	0.05	6	0.06	5|2	7	3.5	1193	DIAP3_HUMAN
RRAGC_TN_CT	NP_001137293.2	PLEKHA5	9|5	14	7	2	0|0|0|0|0|0|0|0|0|0|0|0|4|3|3|0|0|0|0|0|5|2|0|2	0.73	0.93	0.11	4.42	0.06	8|5	13	6.5	1174	PKHA5_HUMAN
RRAGC_TN_CT	NP_001014831.1	PAK4	3|6	9	4.5	2	0|0|0|0|0|0|0|0|0|0|0|0|0|3|0|0|0|0|0|0|2|0|3|3	0.71	0.9	0.07	4.91	0.06	3|5	8	4	591	PAK4_HUMAN
RRAGC_TN_CT	NP_001128246.1	KLC2	3|4	7	3.5	2	0|0|0|0|0|0|0|0|0|0|0|0|0|0|0|0|4|0|0|0|5|0|0|0	0.73	0.78	0.74	4.67	0.06	3|3	6	3	545	KLC2_HUMAN
RRAGC_TN_CT	NP_005800.3	PRDX2	4|4	8	4	2	4|0|0|0|0|0|0|0|0|0|0|0|0|0|3|0|0|0|0|0|3|0|0|0	0.73	0.73	0.99	4.8	0.06	2|2	4	2	198	PRDX2_HUMAN
RRAGC_CT	NP_001001.2	RPS6	11|12	23	11.5	2	6|0|0|0|5|2|0|2|0|6|0|0|3|3|4|2|4|3|5|0|3|2|2|4	0.68	0.81	0.21	2.88	0.07	6|7	13	6.5	249	RS6_HUMAN
RRAGC_CT	NP_000973.2	RPL21	2|3	5	2.5	2	0|0|0|0|0|0|0|0|0|3|0|0|3|0|0|0|0|0|0|0|0|0|0|0	0.69	0.77	0.44	5	0.07	2|3	5	2.5	160	RL21_HUMAN
RRAGC_CT	NP_001018098.1	VPS13C	6|2	8	4	2	0|0|0|0|0|0|0|0|0|0|0|0|3|0|0|0|0|0|0|0|0|0|4|2	0.67	0.91	-0.29	5.33	0.07	6|2	8	4	3628	VP13C_HUMAN
RRAGC_CT	NP_036558.3	SF3B3	10|12	22	11	2	0|0|0|0|0|0|0|0|0|0|0|0|3|10|0|0|8|0|6|0|3|0|3|3	0.7	0.8	0.41	3.67	0.07	9|10	19	9.5	1217	SF3B3_HUMAN
RRAGC_CT	NP_000996.2	RPS3	13|13	26	13	2	8|4|3|0|5|0|0|3|0|7|0|0|2|2|2|3|6|2|3|0|7|0|2|4	0.7	0.7	0.85	2.84	0.07	10|11	21	10.5	243	RS3_HUMAN
RRAGC_QL_CT	NP_008832.2	MYO9A	4|5	9	4.5	2	0|0|0|0|0|0|0|0|0|0|0|0|3|0|3|0|0|0|0|0|4|0|3|0	0.69	0.75	0.51	4.15	0.07	4|5	9	4.5	2548	MYO9A_HUMAN
RRAGC_QL_CT	NP_001188474.1	RBM15	5|4	9	4.5	2	0|0|0|0|0|0|0|0|0|0|0|0|2|0|0|2|3|0|0|0|3|0|0|3	0.71	0.79	0.52	4.15	0.07	5|4	9	4.5	969	RBM15_HUMAN
RRAGC_QL_CT	NP_005119.2	DOP1B	3|4	7	3.5	2	0|0|0|0|0|0|0|0|0|0|0|0|0|2|0|0|0|0|0|0|3|0|4|0	0.7	0.77	0.56	4.67	0.07	3|3	6	3	2298	DOP2_HUMAN
RRAGC_QL_CT	NP_001164120.1	LAS1L	7|11	18	9	2	0|0|0|0|0|0|0|0|0|0|0|0|3|3|4|0|3|3|2|0|5|2|3|3	0.71	0.99	-0.28	3.48	0.07	7|10	17	8.5	717	LAS1L_HUMAN
RRAGC_QL_CT	NP_705898.1	CPNE8	3|5	8	4	2	0|0|0|0|0|0|0|0|0|0|0|0|0|0|2|0|0|0|0|0|4|0|2|2	0.71	0.84	0.3	4.8	0.07	3|4	7	3.5	564	CPNE8_HUMAN
RRAGC_QL_CT	NP_001166955.1	NEBL	4|2	6	3	2	0|0|0|0|0|0|0|0|0|0|0|0|0|0|2|0|0|0|0|0|3|0|0|2	0.68	0.85	0.05	5.14	0.07	4|2	6	3	224	NEBL_HUMAN
RRAGC_QL_CT	NP_060115.3	HAUS6	78|71	149	74.5	2	0|0|0|0|0|0|0|0|0|0|0|0|29|30|29|32|26|22|24|10|36|21|25|19	0.69	1	-0.48	2.95	0.07	46|39	85	42.5	955	HAUS6_HUMAN
RRAGC_QL_CT	NP_000970.1	RPL18	3|5	8	4	2	4|0|0|0|0|0|0|0|0|2|0|0|2|0|0|0|0|0|0|0|0|0|0|2	0.71	0.84	0.3	4.8	0.07	3|4	7	3.5	188	RL18_HUMAN
RRAGC_QL_CT	NP_001185771.1	CCT2	14|20	34	17	2	0|0|0|0|0|0|0|0|0|2|0|0|4|7|10|5|5|4|4|2|6|3|10|6	0.69	1	-0.51	3.09	0.07	12|16	28	14	488	TCPB_HUMAN
RRAGC_QL_CT	NP_001135915.1	EDC3	3|4	7	3.5	2	0|0|0|0|0|0|0|0|0|0|0|0|0|3|3|0|0|0|0|0|3|0|0|0	0.7	0.77	0.53	4.67	0.07	3|4	7	3.5	508	EDC3_HUMAN
RRAGC_TN_CT	NP_000982.2	RPL28	2|3	5	2.5	2	5|0|0|0|2|0|0|0|0|0|0|0|0|0|0|0|0|0|0|0|0|0|0|0	0.68	0.75	0.41	4.29	0.07	2|2	4	2	137	RL28_HUMAN
RRAGC_TN_CT	NP_001406.1	EIF2S3	3|3	6	3	2	0|0|0|0|0|0|0|0|0|0|0|0|3|0|0|3|0|0|0|0|0|0|0|2	0.67	0.67	0.69	4.5	0.07	3|3	6	3	472	IF2G_HUMAN
RRAGC_TN_CT	NP_036558.3	SF3B3	14|9	23	11.5	2	0|0|0|0|0|0|0|0|0|0|0|0|3|10|0|0|8|0|6|0|3|0|3|3	0.67	0.89	-0.22	3.83	0.07	13|9	22	11	1217	SF3B3_HUMAN
RRAGC_TN_CT	NP_004131.3	LLGL1	4|4	8	4	2	0|0|0|0|0|0|0|0|0|0|0|0|0|0|0|0|2|0|0|0|3|0|3|3	0.7	0.7	0.85	4.36	0.07	4|3	7	3.5	1064	L2GL1_HUMAN
RRAGC_TN_CT	NP_002152.2	IARS1	3|5	8	4	2	0|0|0|0|0|0|0|0|0|0|0|0|0|3|0|0|4|0|0|0|4|0|0|0	0.68	0.8	0.22	4.36	0.07	3|5	8	4	1262	SYIC_HUMAN
RRAGC_TN_CT	NP_001128647.1	NEDD1	7|3	10	5	2	0|0|0|0|0|0|0|0|0|0|0|0|3|2|0|3|0|0|0|0|2|0|3|0	0.67	0.94	-0.45	4.62	0.07	6|3	9	4.5	667	NEDD1_HUMAN
RRAGC_TN_CT	NP_001138678.1	KIAA1671	10|16	26	13	2	0|0|0|0|0|0|0|0|0|0|0|0|8|5|6|5|2|0|3|0|4|5|0|4	0.71	0.98	-0.27	3.71	0.07	8|15	23	11.5	1806	K1671_HUMAN
RRAGC_TN_CT	NP_001258928.1	DOCK7	5|5	10	5	2	0|0|0|0|0|0|0|0|0|0|0|0|0|0|3|0|2|0|0|0|4|2|3|2	0.69	0.69	0.8	3.75	0.07	5|5	10	5	2129	DOCK7_HUMAN
RRAGC_TN_CT	NP_001596.2	AARS1	2|3	5	2.5	2	0|0|0|0|0|0|0|0|0|0|0|0|0|0|0|0|0|0|0|0|4|0|2|0	0.7	0.78	0.51	5	0.07	2|3	5	2.5	968	SYAC_HUMAN
RRAGC_CT	NP_000267.2	OCRL	7|11	18	9	2	0|0|0|0|0|0|0|0|0|0|0|0|7|2|4|0|2|0|3|0|3|3|3|4	0.66	0.96	-0.55	3.48	0.08	6|10	16	8	901	OCRL_HUMAN
RRAGC_CT	NP_065974.1	ZDBF2	6|5	11	5.5	2	0|0|0|0|0|0|0|0|0|0|0|0|3|4|3|2|0|0|0|0|6|0|0|0	0.65	0.72	0.32	3.67	0.08	6|5	11	5.5	2354	ZDBF2_HUMAN
RRAGC_CT	NP_005681.2	DNM1L	9|10	19	9.5	2	0|0|0|0|0|0|0|0|0|0|0|0|4|6|4|5|2|0|0|0|8|0|4|0	0.66	0.73	0.38	3.45	0.08	9|9	18	9	699	DNM1L_HUMAN
RRAGC_CT	NP_004721.1	ETF1	9|7	16	8	2	0|0|0|0|0|0|0|0|0|0|0|0|4|4|2|3|4|2|4|0|0|0|6|0	0.64	0.83	-0.16	3.31	0.08	8|6	14	7	437	ERF1_HUMAN
RRAGC_CT	NP_060842.3	LRIF1	2|3	5	2.5	2	0|0|0|0|0|0|0|0|0|0|0|0|0|0|2|2|0|0|0|0|0|0|0|2	0.66	0.77	0.2	5	0.08	2|3	5	2.5	769	LRIF1_HUMAN
RRAGC_CT	NP_055690.1	KIF14	7|4	11	5.5	2	0|0|0|0|0|0|0|0|0|0|0|0|0|0|5|0|2|0|0|0|5|0|3|2	0.63	0.82	-0.28	3.88	0.08	6|4	10	5	1648	KIF14_HUMAN
RRAGC_CT	NP_009049.2	TRIO	2|4	6	3	2	0|0|0|0|0|0|0|0|0|0|0|0|2|0|0|0|0|0|0|0|4|0|2|0	0.64	0.8	-0.07	4.5	0.08	2|3	5	2.5	3097	TRIO_HUMAN
RRAGC_CT	NP_001159968.1	SLC16A1	2|3	5	2.5	2	0|0|0|0|0|0|0|0|0|0|0|0|0|0|0|0|0|0|0|0|2|2|2|0	0.66	0.77	0.2	5	0.08	2|2	4	2	500	MOT1_HUMAN
RRAGC_QL_CT	NP_000544.2	WRN	3|4	7	3.5	2	0|0|0|0|0|0|0|0|0|0|0|0|0|0|0|3|0|0|0|0|3|0|2|2	0.65	0.74	0.27	4.2	0.08	3|4	7	3.5	1432	WRN_HUMAN
RRAGC_QL_CT	NP_001177893.1	ZMYM2	29|22	51	25.5	2	0|0|0|0|0|0|0|0|0|0|0|0|12|7|9|7|10|4|6|2|15|4|12|9	0.63	0.99	-1	3.15	0.08	23|16	39	19.5	1377	ZMYM2_HUMAN
RRAGC_QL_CT	NP_078824.2	CEP97	3|4	7	3.5	2	0|0|0|0|0|0|0|0|0|0|0|0|0|2|0|3|0|0|0|0|2|0|0|3	0.65	0.74	0.27	4.2	0.08	3|4	7	3.5	865	CEP97_HUMAN
RRAGC_QL_CT	NP_113584.3	HUWE1	8|6	14	7	2	0|0|0|0|0|0|0|0|0|0|0|0|0|0|2|0|0|4|0|0|6|3|5|3	0.66	0.8	0.1	3.65	0.08	7|6	13	6.5	4374	HUWE1_HUMAN
RRAGC_QL_CT	NP_001166299.1	YTHDF2	5|4	9	4.5	2	0|0|0|0|0|0|0|0|0|0|0|0|4|2|2|2|2|0|0|0|3|0|0|0	0.63	0.74	0.1	3.6	0.08	5|3	8	4	529	YTHD2_HUMAN
RRAGC_QL_CT	NP_001106188.1	LIMCH1	12|11	23	11.5	2	0|0|0|0|0|0|0|0|0|0|0|0|7|7|5|5|4|0|0|0|6|4|5|0	0.64	0.72	0.2	3.21	0.08	11|10	21	10.5	1057	LIMC1_HUMAN
RRAGC_QL_CT	NP_005907.3	MCM7	4|2	6	3	2	0|0|0|0|0|0|0|0|0|0|0|0|3|3|0|0|2|0|0|0|0|0|0|0	0.64	0.8	-0.13	4.5	0.08	4|2	6	3	719	MCM7_HUMAN
RRAGC_TN_CT	NP_006494.1	PSMC4	2|2	4	2	2	0|0|0|0|0|0|0|0|0|0|0|0|0|0|0|0|0|0|0|0|0|0|3|2	0.64	0.64	0.58	4.8	0.08	2|2	4	2	418	PRS6B_HUMAN
RRAGC_TN_CT	NP_001005360.1	DNM2	2|5	7	3.5	2	0|0|0|0|0|0|0|0|0|0|0|0|2|0|0|3|0|0|0|0|0|0|2|2	0.63	0.9	-0.54	4.67	0.08	2|4	6	3	870	DYN2_HUMAN
RRAGC_TN_CT	NP_003879.2	ALDH1A2	2|4	6	3	2	0|0|0|0|0|0|0|0|0|0|0|0|2|0|0|2|0|0|0|0|0|0|2|2	0.63	0.85	-0.36	4.5	0.08	2|4	6	3	518	AL1A2_HUMAN
RRAGC_TN_CT	NP_006603.2	KIF1C	2|2	4	2	2	0|0|0|0|0|0|0|0|0|0|0|0|0|0|0|0|0|0|0|2|3|0|0|0	0.64	0.64	0.58	4.8	0.08	2|2	4	2	1103	KIF1C_HUMAN
RRAGC_TN_CT	NP_001185771.1	CCT2	14|16	30	15	2	0|0|0|0|0|0|0|0|0|2|0|0|4|7|10|5|5|4|4|2|6|3|10|6	0.64	0.9	-0.51	2.73	0.08	13|13	26	13	488	TCPB_HUMAN
RRAGC_TN_CT	NP_001020764.1	ARFIP1	2|3	5	2.5	2	0|0|0|0|0|0|0|0|0|0|0|0|4|0|0|0|0|0|0|0|3|0|0|0	0.66	0.74	0.31	4.29	0.08	2|3	5	2.5	341	ARFP1_HUMAN
RRAGC_TN_CT	NP_940953.2	MIA3	2|4	6	3	2	0|0|0|0|0|0|0|0|0|0|0|0|0|4|0|0|0|0|0|0|2|0|2|0	0.64	0.8	-0.07	4.5	0.08	2|3	5	2.5	1907	TGO1_HUMAN
RRAGC_CT	NP_940953.2	MIA3	2|3	5	2.5	2	0|0|0|0|0|0|0|0|0|0|0|0|0|4|0|0|0|0|0|0|2|0|2|0	0.58	0.67	-0.07	3.75	0.09	2|3	5	2.5	1907	TGO1_HUMAN
RRAGC_CT	NP_612510.1	TECR	5|3	8	4	2	0|0|0|0|0|0|0|0|0|0|0|0|2|0|0|0|0|2|0|0|2|2|2|3	0.62	0.86	-0.51	3.69	0.09	4|2	6	3	308	TECR_HUMAN
RRAGC_CT	NP_001677.2	ATP5F1B	6|6	12	6	2	3|0|0|0|0|0|0|0|0|0|0|0|0|0|4|0|0|0|0|0|2|0|6|6	0.61	0.61	0.47	3.43	0.09	6|6	12	6	529	ATPB_HUMAN
RRAGC_CT	NP_001239048.1	PASK	4|5	9	4.5	2	0|0|0|0|0|0|0|0|0|0|0|0|4|3|2|2|3|0|0|0|2|0|0|0	0.58	0.69	-0.13	3.38	0.09	4|5	9	4.5	1330	PASK_HUMAN
RRAGC_CT	NP_001410.2	ELAVL1	6|8	14	7	2	7|3|2|0|0|0|0|0|0|2|0|0|4|0|3|0|2|0|0|0|3|0|0|0	0.57	0.76	-0.5	3.23	0.09	5|7	12	6	326	ELAV1_HUMAN
RRAGC_CT	NP_004896.1	PRDX6	9|13	22	11	2	2|0|2|0|0|0|0|3|0|3|0|0|4|4|5|4|5|2|3|0|4|0|5|2	0.6	0.97	-1.24	3	0.09	5|8	13	6.5	224	PRDX6_HUMAN
RRAGC_CT	NP_001001937.1	ATP5F1A	12|12	24	12	2	12|5|0|0|4|0|0|2|0|4|0|2|4|3|0|2|3|0|4|0|3|0|0|0	0.58	0.58	0.33	3	0.09	9|10	19	9.5	553	ATPA_HUMAN
RRAGC_QL_CT	NP_001427.2	FBL	10|11	21	10.5	2	6|4|3|0|0|0|0|0|2|2|0|0|4|7|2|2|4|0|3|0|5|0|3|0	0.59	0.73	-0.24	2.8	0.09	8|8	16	8	321	FBRL_HUMAN
RRAGC_QL_CT	NP_055681.1	SEC16A	13|12	25	12.5	2	0|0|0|0|0|0|0|0|0|0|0|0|5|7|8|8|4|0|3|0|4|5|4|2	0.6	0.71	-0.02	3	0.09	13|9	22	11	2357	SC16A_HUMAN
RRAGC_QL_CT	NP_001138679.1	HBS1L	7|7	14	7	2	0|0|0|0|0|0|0|0|0|0|0|0|4|3|4|2|2|0|0|0|2|2|2|6	0.62	0.62	0.48	3.11	0.09	7|5	12	6	632	HBS1L_HUMAN
RRAGC_QL_CT	NP_003819.1	MTMR1	8|3	11	5.5	2	0|0|0|0|0|0|0|0|0|0|0|0|2|3|3|3|3|0|0|2|0|0|0|0	0.59	0.97	-1.27	4.12	0.09	7|3	10	5	665	MTMR1_HUMAN
RRAGC_QL_CT	NP_001410.2	ELAVL1	6|8	14	7	2	7|3|2|0|0|0|0|0|0|2|0|0|4|0|3|0|2|0|0|0|3|0|0|0	0.57	0.76	-0.5	3.23	0.09	5|7	12	6	326	ELAV1_HUMAN
RRAGC_QL_CT	NP_078930.3	NOL9	2|2	4	2	2	0|0|0|0|0|0|0|0|0|0|0|0|3|0|0|3|0|0|0|0|0|0|0|0	0.61	0.61	0.44	4	0.09	2|2	4	2	702	NOL9_HUMAN
RRAGC_QL_CT	NP_001340.2	DARS1	2|3	5	2.5	2	0|0|0|0|0|0|0|0|0|0|0|0|0|5|0|0|0|0|4|0|0|0|0|0	0.58	0.68	-0.04	3.33	0.09	2|3	5	2.5	501	SYDC_HUMAN
RRAGC_QL_CT	NP_001009881.1	TUT4	2|2	4	2	2	0|0|0|0|0|0|0|0|0|0|0|0|0|0|0|0|0|0|0|0|4|0|2|0	0.62	0.62	0.51	4	0.09	2|2	4	2	1645	TUT4_HUMAN
RRAGC_QL_CT	NP_001158886.1	LDHA	4|3	7	3.5	2	4|0|0|0|0|0|0|0|0|0|0|0|2|2|0|0|0|0|3|0|0|0|0|0	0.61	0.7	0.1	3.82	0.09	3|3	6	3	361	LDHA_HUMAN
RRAGC_QL_CT	NP_001001974.1	PLEKHA1	6|4	10	5	2	0|0|0|0|0|0|0|0|0|0|0|0|3|3|0|3|0|0|0|0|2|3|0|3	0.61	0.82	-0.37	3.53	0.09	6|4	10	5	404	PKHA1_HUMAN
RRAGC_TN_CT	NP_000964.1	RPL8	5|4	9	4.5	2	3|0|0|0|0|0|0|2|2|3|0|0|0|0|0|0|3|0|2|2|0|0|0|0	0.57	0.72	-0.31	3.18	0.09	5|4	9	4.5	257	RL8_HUMAN
RRAGC_TN_CT	NP_001137545.1	CHORDC1	8|10	18	9	2	3|2|0|0|2|0|0|0|0|3|0|0|3|2|0|0|4|4|3|0|4|2|4|3	0.61	0.86	-0.62	2.92	0.09	7|8	15	7.5	313	CHRD1_HUMAN
RRAGC_TN_CT	NP_001410.2	ELAVL1	7|7	14	7	2	7|3|2|0|0|0|0|0|0|2|0|0|4|0|3|0|2|0|0|0|3|0|0|0	0.6	0.6	0.39	3.23	0.09	6|7	13	6.5	326	ELAV1_HUMAN
RRAGC_TN_CT	NP_689853.3	DCP1B	5|4	9	4.5	2	0|0|0|0|0|0|0|0|0|0|0|0|0|3|0|0|2|0|0|0|2|0|5|3	0.61	0.7	0.11	3.6	0.09	4|4	8	4	617	DCP1B_HUMAN
RRAGC_TN_CT	NP_000998.1	RPS4X	5|6	11	5.5	2	2|2|0|0|0|0|0|2|2|3|0|0|0|2|2|0|0|0|3|0|3|0|0|0	0.61	0.75	-0.13	3.14	0.09	5|5	10	5	263	RS4X_HUMAN
RRAGC_CT	NP_115518.3	CEP192	4|3	7	3.5	2	0|0|0|0|0|0|0|0|0|0|0|0|0|0|0|3|0|0|0|0|3|0|2|4	0.57	0.66	-0.11	3.5	0.1	4|3	7	3.5	2537	CE192_HUMAN
RRAGC_CT	NP_001120965.1	ANK2	5|2	7	3.5	2	0|0|0|0|0|0|0|0|0|0|0|0|0|2|5|0|0|0|0|0|4|0|0|0	0.57	0.8	-0.68	3.82	0.1	5|2	7	3.5	1863	ANK2_HUMAN
RRAGC_CT	NP_001137293.2	PLEKHA5	7|4	11	5.5	2	0|0|0|0|0|0|0|0|0|0|0|0|4|3|3|0|0|0|0|0|5|2|0|2	0.56	0.82	-0.82	3.47	0.1	6|4	10	5	1174	PKHA5_HUMAN
RRAGC_CT	NP_001185648.1	RBBP7	5|4	9	4.5	2	3|0|0|0|0|0|0|0|0|3|0|0|2|0|0|3|0|0|0|0|0|0|5|0	0.57	0.66	-0.1	3.38	0.1	4|4	8	4	469	RBBP7_HUMAN
RRAGC_CT	NP_005907.3	MCM7	2|3	5	2.5	2	0|0|0|0|0|0|0|0|0|0|0|0|3|3|0|0|2|0|0|0|0|0|0|0	0.57	0.67	-0.13	3.75	0.1	2|3	5	2.5	719	MCM7_HUMAN
RRAGC_CT	NP_004850.1	CLTC	19|36	55	27.5	2	5|0|0|0|0|0|0|0|0|0|0|0|9|9|8|11|7|2|15|2|9|5|3|7	0.55	1	-2.13	3.67	0.1	15|31	46	23	1675	CLH1_HUMAN
RRAGC_QL_CT	NP_001077430.1	WDR62	14|10	24	12	2	0|0|0|0|0|0|0|0|0|0|0|0|5|2|3|7|2|5|2|0|11|0|3|4	0.57	0.86	-0.94	3.27	0.1	14|8	22	11	1523	WDR62_HUMAN
RRAGC_QL_CT	NP_001138467.1	CCDC85C	7|5	12	6	2	0|0|0|0|0|0|0|0|0|0|0|0|2|2|5|4|2|4|0|0|3|0|0|0	0.57	0.77	-0.54	3.27	0.1	7|3	10	5	419	CC85C_HUMAN
RRAGC_QL_CT	NP_006592.3	PTGES3	2|2	4	2	2	0|2|0|0|2|0|0|0|0|0|0|0|0|0|0|0|0|0|0|0|2|0|0|0	0.55	0.55	0.2	4	0.1	2|2	4	2	160	TEBP_HUMAN
RRAGC_QL_CT	NP_982284.1	CAMSAP2	3|2	5	2.5	2	0|0|0|0|0|0|0|0|0|0|0|0|3|0|0|0|2|0|0|0|0|0|3|0	0.57	0.67	-0.13	3.75	0.1	3|2	5	2.5	1478	CAMP2_HUMAN
RRAGC_QL_CT	NP_055690.1	KIF14	3|8	11	5.5	2	0|0|0|0|0|0|0|0|0|0|0|0|0|0|5|0|2|0|0|0|5|0|3|2	0.55	0.88	-1.27	3.88	0.1	3|8	11	5.5	1648	KIF14_HUMAN
RRAGC_QL_CT	NP_000996.2	RPS3	13|12	25	12.5	2	8|4|3|0|5|0|0|3|0|7|0|0|2|2|2|3|6|2|3|0|7|0|2|4	0.55	0.7	-0.39	2.73	0.1	11|11	22	11	243	RS3_HUMAN
RRAGC_QL_CT	NP_001161143.1	LPP	7|7	14	7	2	0|0|0|0|0|0|0|0|0|0|0|0|3|4|2|0|2|4|0|0|6|2|2|3	0.57	0.57	0.28	3	0.1	6|6	12	6	612	LPP_HUMAN
RRAGC_TN_CT	NP_060288.3	WRAP73	3|6	9	4.5	2	0|2|0|0|0|0|0|3|3|0|0|2|0|0|0|0|2|0|0|0|0|2|2|0	0.57	0.93	-1.36	3.38	0.1	3|6	9	4.5	460	WRP73_HUMAN
RRAGC_TN_CT	NP_006592.3	PTGES3	2|2	4	2	2	0|2|0|0|2|0|0|0|0|0|0|0|0|0|0|0|0|0|0|0|2|0|0|0	0.55	0.55	0.2	4	0.1	2|2	4	2	160	TEBP_HUMAN
RRAGC_TN_CT	NP_003305.1	TTC1	6|6	12	6	2	0|0|0|0|0|0|0|0|0|0|0|0|4|3|2|3|2|0|0|0|3|0|3|4	0.57	0.57	0.28	3	0.1	6|5	11	5.5	292	TTC1_HUMAN
RRAGC_TN_CT	NP_001078927.1	CTNND1	2|3	5	2.5	2	0|0|0|0|0|0|0|0|0|0|0|0|0|3|0|0|0|0|0|0|3|0|2|0	0.57	0.67	-0.13	3.75	0.1	2|3	5	2.5	968	CTND1_HUMAN
RRAGC_TN_CT	NP_001230820.1	TPD52L2	4|3	7	3.5	2	0|0|0|0|0|0|0|0|0|0|0|0|3|0|2|2|0|0|0|0|3|0|2|0	0.56	0.68	-0.22	3.5	0.1	3|2	5	2.5	181	TPD54_HUMAN
RRAGC_TN_CT	NP_001166923.1	TFCP2	2|2	4	2	2	0|0|0|0|0|0|0|0|0|0|0|0|2|2|0|0|0|0|0|0|2|0|0|0	0.55	0.55	0.2	4	0.1	2|2	4	2	501	TFCP2_HUMAN
RRAGC_CT	NP_001138467.1	CCDC85C	4|9	13	6.5	2	0|0|0|0|0|0|0|0|0|0|0|0|2|2|5|4|2|4|0|0|3|0|0|0	0.55	0.93	-1.61	3.55	0.11	3|6	9	4.5	419	CC85C_HUMAN
RRAGC_CT	NP_001016.1	RPS23	9|14	23	11.5	2	8|4|5|3|3|0|0|4|0|4|0|3|0|0|2|2|5|2|2|0|5|0|0|0	0.53	0.98	-2.33	2.88	0.11	4|6	10	5	143	RS23_HUMAN
RRAGC_CT	NP_003843.3	TRIM24	3|6	9	4.5	2	0|0|0|0|0|0|0|0|0|0|0|0|3|4|3|0|0|0|0|0|3|3|0|0	0.52	0.8	-1.14	3.38	0.11	2|5	7	3.5	1016	TIF1A_HUMAN
RRAGC_CT	NP_001158886.1	LDHA	3|3	6	3	2	4|0|0|0|0|0|0|0|0|0|0|0|2|2|0|0|0|0|3|0|0|0|0|0	0.53	0.53	0.1	3.27	0.11	3|3	6	3	361	LDHA_HUMAN
RRAGC_CT	NP_001252541.1	CNOT1	8|6	14	7	2	0|0|0|0|0|0|0|0|0|0|0|0|5|4|2|3|2|0|2|0|6|2|0|2	0.52	0.75	-0.9	3	0.11	8|6	14	7	2371	CNOT1_HUMAN
RRAGC_CT	NP_001137307.1	NFRKB	2|3	5	2.5	2	0|0|0|0|0|0|0|0|0|0|0|0|0|0|2|0|0|0|0|0|0|2|2|2	0.54	0.67	-0.36	3.75	0.11	2|3	5	2.5	1299	NFRKB_HUMAN
RRAGC_QL_CT	NP_001171313.1	SRPRA	5|7	12	6	2	0|0|0|0|0|0|0|0|0|0|0|0|3|0|5|3|3|0|0|0|2|3|4|0	0.53	0.75	-0.77	3.13	0.11	5|7	12	6	610	SRPRA_HUMAN
RRAGC_QL_CT	NP_612510.1	TECR	3|4	7	3.5	2	0|0|0|0|0|0|0|0|0|0|0|0|2|0|0|0|0|2|0|0|2|2|2|3	0.52	0.67	-0.51	3.23	0.11	3|3	6	3	308	TECR_HUMAN
RRAGC_QL_CT	NP_060873.4	DCP1A	14|8	22	11	2	0|0|0|0|0|0|0|0|0|0|0|0|5|7|6|3|3|0|4|0|6|2|5|2	0.53	0.98	-2.4	3.07	0.11	13|8	21	10.5	582	DCP1A_HUMAN
RRAGC_QL_CT	NP_065779.1	ESYT2	7|4	11	5.5	2	0|0|0|0|0|0|0|0|0|0|0|0|2|2|4|0|0|0|0|0|4|0|3|5	0.53	0.79	-1.05	3.3	0.11	7|4	11	5.5	893	ESYT2_HUMAN
RRAGC_QL_CT	NP_003843.3	TRIM24	6|3	9	4.5	2	0|0|0|0|0|0|0|0|0|0|0|0|3|4|3|0|0|0|0|0|3|3|0|0	0.52	0.8	-1.14	3.38	0.11	6|2	8	4	1016	TIF1A_HUMAN
RRAGC_QL_CT	NP_055842.2	PDXDC1	6|6	12	6	2	0|0|0|0|0|0|0|0|0|0|0|0|3|3|5|0|0|0|0|0|2|0|5|5	0.53	0.53	0.1	3.13	0.11	6|6	12	6	788	PDXD1_HUMAN
RRAGC_QL_CT	NP_004289.1	NUP155	11|4	15	7.5	2	0|0|0|0|0|0|0|0|0|0|0|0|4|3|4|0|0|0|3|0|3|3|3|3	0.53	1	-2.82	3.46	0.11	11|4	15	7.5	1332	NU155_HUMAN
RRAGC_QL_CT	NP_001091981.1	KIF2A	2|3	5	2.5	2	0|0|0|0|0|0|0|0|0|0|0|0|2|0|2|0|2|0|0|0|2|0|0|0	0.54	0.67	-0.36	3.75	0.11	2|3	5	2.5	744	KIF2A_HUMAN
RRAGC_TN_CT	P00761	P00761	206|168	374	187	2	42|57|72|67|71|61|64|36|39|25|34|40|19|25|28|33|29|39|35|13|20|19|20|18	0.54	1	-2.32	3.6	0.11	6|5	11	5.5	231
RRAGC_TN_CT	NP_001034679.2	USP9X	3|4	7	3.5	2	0|0|0|0|0|0|0|0|0|0|0|0|0|4|0|0|0|0|0|0|2|0|2|5	0.54	0.63	-0.25	3.23	0.11	3|4	7	3.5	2570	USP9X_HUMAN
RRAGC_TN_CT	NP_001035809.1	ABCE1	2|2	4	2	2	0|0|0|0|0|0|0|0|0|0|0|0|5|3|0|0|0|0|0|0|0|0|0|0	0.54	0.54	0.18	3	0.11	2|2	4	2	599	ABCE1_HUMAN
RRAGC_CT	NP_060596.2	TMEM33	2|2	4	2	2	0|0|0|0|0|0|0|0|0|2|0|0|3|0|0|0|0|0|0|0|0|0|2|0	0.51	0.51	0.05	3.43	0.12	2|2	4	2	247	TMM33_HUMAN
RRAGC_CT	NP_001229761.1	ARFGAP2	2|2	4	2	2	0|0|0|0|0|0|0|0|0|0|0|0|3|2|0|0|0|0|0|0|0|0|2|0	0.51	0.51	0.05	3.43	0.12	2|2	4	2	493	ARFG2_HUMAN
RRAGC_CT	NP_689853.3	DCP1B	5|3	8	4	2	0|0|0|0|0|0|0|0|0|0|0|0|0|3|0|0|2|0|0|0|2|0|5|3	0.5	0.7	-0.83	3.2	0.12	5|3	8	4	617	DCP1B_HUMAN
RRAGC_CT	NP_006078.2	TUBB4A	6|0	6	3	2	0|0|0|0|0|0|0|0|0|0|0|0|0|0|0|0|0|0|0|0|0|0|0|0	0.5	1	-1.38	30	0.12	4|0	4	2	444	TBB4A_HUMAN
RRAGC_CT	NP_002871.1	RAF1	2|2	4	2	2	0|0|0|0|0|0|0|0|0|0|0|0|0|0|3|0|0|0|0|0|2|0|0|2	0.51	0.51	0.05	3.43	0.12	2|2	4	2	648	RAF1_HUMAN
RRAGC_QL_CT	NP_061878.3	MIOS	6|0	6	3	2	0|0|0|0|0|0|0|0|0|0|0|0|0|0|0|0|0|0|0|0|0|0|0|0	0.5	1	-1.38	30	0.12	6|0	6	3	875	MIO_HUMAN
RRAGC_QL_CT	NP_001035814.1	CYLD	5|0	5	2.5	2	0|0|0|0|0|0|0|0|0|0|0|0|0|0|0|0|0|0|0|0|0|0|0|0	0.5	1	-1.38	25	0.12	5|0	5	2.5	953	CYLD_HUMAN
RRAGC_QL_CT	NP_001070651.1	TSC2	5|0	5	2.5	2	0|0|0|0|0|0|0|0|0|0|0|0|0|0|0|0|0|0|0|0|0|0|0|0	0.5	1	-1.38	25	0.12	5|0	5	2.5	1740	TSC2_HUMAN
RRAGC_QL_CT	NP_057280.2	RBM19	6|0	6	3	2	0|0|0|0|0|0|0|0|0|0|0|0|0|0|0|0|0|0|0|0|0|0|0|0	0.5	1	-1.38	30	0.12	6|0	6	3	960	RBM19_HUMAN
RRAGC_QL_CT	NP_060939.3	TEX2	4|3	7	3.5	2	0|0|0|0|0|0|0|0|0|0|0|0|2|3|2|0|0|0|0|0|3|0|3|0	0.51	0.63	-0.45	3.23	0.12	4|3	7	3.5	1134	TEX2_HUMAN
RRAGC_QL_CT	NP_005086.2	ZMYM4	25|11	36	18	2	0|0|0|0|0|0|0|0|0|0|0|0|9|4|10|2|7|3|6|0|8|4|8|9	0.5	1	-5.99	3.09	0.12	22|11	33	16.5	1548	ZMYM4_HUMAN
RRAGC_QL_CT	NP_054727.1	CCDC22	5|0	5	2.5	2	0|0|0|0|0|0|0|0|0|0|0|0|0|0|0|0|0|0|0|0|0|0|0|0	0.5	1	-1.38	25	0.12	5|0	5	2.5	627	CCD22_HUMAN
RRAGC_QL_CT	NP_074035.1	MYH11	5|0	5	2.5	2	0|0|0|0|0|0|0|0|0|0|0|0|0|0|0|0|0|0|0|0|0|0|0|0	0.5	1	-1.38	25	0.12	4|0	4	2	1938	MYH11_HUMAN
RRAGC_QL_CT	NP_065875.3	ARHGAP21	23|12	35	17.5	2	0|0|0|0|0|0|0|0|0|0|0|0|12|7|8|7|8|4|4|0|6|7|5|8	0.5	1	-6.24	2.76	0.12	20|12	32	16	1958	RHG21_HUMAN
RRAGC_QL_CT	NP_001164100.1	CHD8	59|45	104	52	2	0|0|0|0|0|0|0|0|0|0|0|0|26|24|24|19|16|14|17|7|19|19|22|21	0.5	1	-6.38	2.74	0.12	46|34	80	40	2581	CHD8_HUMAN
RRAGC_QL_CT	NP_006055.3	RRAGB	17|0	17	8.5	2	0|0|0|0|0|0|0|0|0|0|0|0|0|0|0|0|0|0|0|0|0|0|0|0	0.5	1	-1.38	85	0.12	9|0	9	4.5	346	RRAGB_HUMAN
RRAGC_QL_CT	NP_116219.2	UTP4	0|5	5	2.5	2	0|0|0|0|0|0|0|0|0|0|0|0|0|0|0|0|0|0|0|0|0|0|0|0	0.5	1	-1.38	25	0.12	0|5	5	2.5	686	UTP4_HUMAN
RRAGC_QL_CT	NP_066390.1	H2AC8	0|5	5	2.5	2	0|0|0|0|0|0|0|0|0|0|0|0|0|0|0|0|0|0|0|0|0|0|0|0	0.5	1	-1.38	25	0.12	0|3	3	1.5	130	H2A1B_HUMAN
RRAGC_QL_CT	NP_006561.1	RRAGA	0|27	27	13.5	2	0|0|0|0|0|0|0|0|0|0|0|0|0|0|0|0|0|0|0|0|0|0|0|0	0.5	1	-1.38	135	0.12	0|7	7	3.5	313	RRAGA_HUMAN
RRAGC_TN_CT	NP_060596.2	TMEM33	2|2	4	2	2	0|0|0|0|0|0|0|0|0|2|0|0|3|0|0|0|0|0|0|0|0|0|2|0	0.51	0.51	0.05	3.43	0.12	2|2	4	2	247	TMM33_HUMAN
RRAGC_TN_CT	NP_112223.1	TRIM56	2|2	4	2	2	0|0|0|0|0|0|0|0|0|0|0|0|0|0|0|0|0|0|0|0|0|2|3|2	0.51	0.51	0.05	3.43	0.12	2|2	4	2	755	TRI56_HUMAN
RRAGC_TN_CT	NP_060939.3	TEX2	3|4	7	3.5	2	0|0|0|0|0|0|0|0|0|0|0|0|2|3|2|0|0|0|0|0|3|0|3|0	0.51	0.63	-0.45	3.23	0.12	3|4	7	3.5	1134	TEX2_HUMAN
RRAGC_TN_CT	NP_004896.1	PRDX6	9|11	20	10	2	2|0|2|0|0|0|0|3|0|3|0|0|4|4|5|4|5|2|3|0|4|0|5|2	0.5	0.78	-1.24	2.73	0.12	7|9	16	8	224	PRDX6_HUMAN
RRAGC_TN_CT	NP_001229761.1	ARFGAP2	2|2	4	2	2	0|0|0|0|0|0|0|0|0|0|0|0|3|2|0|0|0|0|0|0|0|0|2|0	0.51	0.51	0.05	3.43	0.12	2|2	4	2	493	ARFG2_HUMAN
RRAGC_CT	NP_002638.2	PIK3C3	4|0	4	2	2	0|0|0|0|0|0|0|0|0|0|0|0|0|0|0|0|0|0|0|0|0|0|0|0	0.5	1	-1.38	20	0.13	4|0	4	2	887	PK3C3_HUMAN
RRAGC_CT	NP_061878.3	MIOS	0|4	4	2	2	0|0|0|0|0|0|0|0|0|0|0|0|0|0|0|0|0|0|0|0|0|0|0|0	0.5	1	-1.38	20	0.13	0|3	3	1.5	875	MIO_HUMAN
RRAGC_CT	NP_003841.1	SUCLA2	0|4	4	2	2	0|0|0|0|0|0|0|0|0|0|0|0|0|0|0|0|0|0|0|0|0|0|0|0	0.5	1	-1.38	20	0.13	0|4	4	2	463	SUCB1_HUMAN
RRAGC_QL_CT	NP_113676.2	L3MBTL2	4|0	4	2	2	0|0|0|0|0|0|0|0|0|0|0|0|0|0|0|0|0|0|0|0|0|0|0|0	0.5	1	-1.38	20	0.13	4|0	4	2	705	LMBL2_HUMAN
RRAGC_QL_CT	NP_004454.2	FGD1	4|0	4	2	2	0|0|0|0|0|0|0|0|0|0|0|0|0|0|0|0|0|0|0|0|0|0|0|0	0.5	1	-1.38	20	0.13	3|0	3	1.5	961	FGD1_HUMAN
RRAGC_QL_CT	NP_001181866.1	POGZ	18|5	23	11.5	2	0|0|0|0|0|0|0|0|0|0|0|0|6|3|7|4|3|3|4|0|7|3|5|8	0.5	1	-9.27	2.6	0.13	15|5	20	10	1401	POGZ_HUMAN
RRAGC_QL_CT	NP_116575.3	RTEL1	4|0	4	2	2	0|0|0|0|0|0|0|0|0|0|0|0|0|0|0|0|0|0|0|0|0|0|0|0	0.5	1	-1.38	20	0.13	4|0	4	2	1243	RTEL1_HUMAN
RRAGC_QL_CT	NP_004628.4	RAB7A	4|0	4	2	2	0|0|0|0|0|0|0|0|0|0|0|0|0|0|0|0|0|0|0|0|0|0|0|0	0.5	1	-1.38	20	0.13	3|0	3	1.5	207	RAB7A_HUMAN
RRAGC_QL_CT	NP_219485.1	HAUS8	4|0	4	2	2	0|0|0|0|0|0|0|0|0|0|0|0|0|0|0|0|0|0|0|0|0|0|0|0	0.5	1	-1.38	20	0.13	4|0	4	2	410	HAUS8_HUMAN
RRAGC_QL_CT	NP_004324.2	BRAF	4|0	4	2	2	0|0|0|0|0|0|0|0|0|0|0|0|0|0|0|0|0|0|0|0|0|0|0|0	0.5	1	-1.38	20	0.13	3|0	3	1.5	766	BRAF_HUMAN
RRAGC_QL_CT	NP_056031.2	PPIP5K2	4|0	4	2	2	0|0|0|0|0|0|0|0|0|0|0|0|0|0|0|0|0|0|0|0|0|0|0|0	0.5	1	-1.38	20	0.13	4|0	4	2	1222	VIP2_HUMAN
RRAGC_QL_CT	NP_001921.1	DHPS	4|0	4	2	2	0|0|0|0|0|0|0|0|0|0|0|0|0|0|0|0|0|0|0|0|0|0|0|0	0.5	1	-1.38	20	0.13	4|0	4	2	369	DHYS_HUMAN
RRAGC_QL_CT	NP_003786.1	SNX3	4|0	4	2	2	0|0|0|0|0|0|0|0|0|0|0|0|0|0|0|0|0|0|0|0|0|0|0|0	0.5	1	-1.38	20	0.13	4|0	4	2	162	SNX3_HUMAN
RRAGC_QL_CT	NP_006319.1	RBM14	4|0	4	2	2	0|0|0|0|0|0|0|0|0|0|0|0|0|0|0|0|0|0|0|0|0|0|0|0	0.5	1	-1.38	20	0.13	4|0	4	2	669	RBM14_HUMAN
RRAGC_QL_CT	NP_003473.3	KMT2D	4|0	4	2	2	0|0|0|0|0|0|0|0|0|0|0|0|0|0|0|0|0|0|0|0|0|0|0|0	0.5	1	-1.38	20	0.13	2|0	2	1	5537	KMT2D_HUMAN
RRAGC_QL_CT	NP_073750.2	MRPS11	0|4	4	2	2	0|0|0|0|0|0|0|0|0|0|0|0|0|0|0|0|0|0|0|0|0|0|0|0	0.5	1	-1.38	20	0.13	0|3	3	1.5	194	RT11_HUMAN
RRAGC_TN_CT	NP_001095896.1	TBC1D8	4|0	4	2	2	0|0|0|0|0|0|0|0|0|0|0|0|0|0|0|0|0|0|0|0|0|0|0|0	0.5	1	-1.38	20	0.13	4|0	4	2	1140	TBCD8_HUMAN
RRAGC_TN_CT	NP_001243461.1	MSTO1	4|0	4	2	2	0|0|0|0|0|0|0|0|0|0|0|0|0|0|0|0|0|0|0|0|0|0|0|0	0.5	1	-1.38	20	0.13	4|0	4	2	569	MSTO1_HUMAN
RRAGC_TN_CT	NP_067642.1	GNB4	4|0	4	2	2	0|0|0|0|0|0|0|0|0|0|0|0|0|0|0|0|0|0|0|0|0|0|0|0	0.5	1	-1.38	20	0.13	3|0	3	1.5	340	GBB4_HUMAN
RRAGC_TN_CT	NP_004228.1	TRIP13	4|0	4	2	2	0|0|0|0|0|0|0|0|0|0|0|0|0|0|0|0|0|0|0|0|0|0|0|0	0.5	1	-1.38	20	0.13	3|0	3	1.5	432	PCH2_HUMAN
RRAGC_TN_CT	NP_001172056.1	VAMP4	4|0	4	2	2	0|0|0|0|0|0|0|0|0|0|0|0|0|0|0|0|0|0|0|0|0|0|0|0	0.5	1	-1.38	20	0.13	3|0	3	1.5	140	VAMP4_HUMAN
RRAGC_CT	NP_001070254.1	QSER1	3|0	3	1.5	2	0|0|0|0|0|0|0|0|0|0|0|0|0|0|0|0|0|0|0|0|0|0|0|0	0.5	0.99	-1.38	15	0.14	3|0	3	1.5	1735	QSER1_HUMAN
RRAGC_CT	NP_056131.2	PPP1R13B	3|0	3	1.5	2	0|0|0|0|0|0|0|0|0|0|0|0|0|0|0|0|0|0|0|0|0|0|0|0	0.5	0.99	-1.38	15	0.14	3|0	3	1.5	1090	ASPP1_HUMAN
RRAGC_CT	NP_056001.1	VPS13A	3|0	3	1.5	2	0|0|0|0|0|0|0|0|0|0|0|0|0|0|0|0|0|0|0|0|0|0|0|0	0.5	0.99	-1.38	15	0.14	3|0	3	1.5	3095	VP13A_HUMAN
RRAGC_CT	NP_705833.3	CRYBG3	12|7	19	9.5	2	0|0|0|0|0|0|0|0|0|0|0|0|0|5|6|2|0|0|0|0|8|0|7|7	0.5	0.82	-1.54	3.26	0.14	12|7	19	9.5	2970	CRBG3_HUMAN
RRAGC_CT	NP_036313.3	FKBP8	3|0	3	1.5	2	0|0|0|0|0|0|0|0|0|0|0|0|0|0|0|0|0|0|0|0|0|0|0|0	0.5	0.99	-1.38	15	0.14	3|0	3	1.5	413	FKBP8_HUMAN
RRAGC_CT	NP_003293.2	TRIP6	3|0	3	1.5	2	0|0|0|0|0|0|0|0|0|0|0|0|0|0|0|0|0|0|0|0|0|0|0|0	0.5	0.99	-1.38	15	0.14	2|0	2	1	476	TRIP6_HUMAN
RRAGC_CT	NP_005442.2	PDLIM7	3|0	3	1.5	2	0|0|0|0|0|0|0|0|0|0|0|0|0|0|0|0|0|0|0|0|0|0|0|0	0.5	0.99	-1.38	15	0.14	2|0	2	1	457	PDLI7_HUMAN
RRAGC_CT	NP_001159933.1	MPP1	3|0	3	1.5	2	0|0|0|0|0|0|0|0|0|0|0|0|0|0|0|0|0|0|0|0|0|0|0|0	0.5	0.99	-1.38	15	0.14	3|0	3	1.5	446	EM55_HUMAN
RRAGC_CT	NP_001093896.1	RAP1GDS1	3|0	3	1.5	2	0|0|0|0|0|0|0|0|0|0|0|0|0|0|0|0|0|0|0|0|0|0|0|0	0.5	0.99	-1.38	15	0.14	2|0	2	1	608	GDS1_HUMAN
RRAGC_CT	NP_004703.1	HGS	0|3	3	1.5	2	0|0|0|0|0|0|0|0|0|0|0|0|0|0|0|0|0|0|0|0|0|0|0|0	0.5	0.99	-1.38	15	0.14	0|3	3	1.5	777	HGS_HUMAN
RRAGC_CT	NP_004522.1	MOCS2	0|3	3	1.5	2	0|0|0|0|0|0|0|0|0|0|0|0|0|0|0|0|0|0|0|0|0|0|0|0	0.5	0.99	-1.38	15	0.14	0|2	2	1	188	MOC2B_HUMAN
RRAGC_CT	NP_066406.1	H2BC3	0|3	3	1.5	2	0|0|0|0|0|0|0|0|0|0|0|0|0|0|0|0|0|0|0|0|0|0|0|0	0.5	0.99	-1.38	15	0.14	0|2	2	1	126	H2B1B_HUMAN
RRAGC_CT	NP_067642.1	GNB4	0|3	3	1.5	2	0|0|0|0|0|0|0|0|0|0|0|0|0|0|0|0|0|0|0|0|0|0|0|0	0.5	0.99	-1.38	15	0.14	0|3	3	1.5	340	GBB4_HUMAN
RRAGC_CT	NP_671492.1	PALM2AKAP2	0|3	3	1.5	2	0|0|0|0|0|0|0|0|0|0|0|0|0|0|0|0|0|0|0|0|0|0|0|0	0.5	0.99	-1.38	15	0.14	0|3	3	1.5	1090	PALM2_HUMAN
RRAGC_CT	NP_006435.2	SMC2	0|3	3	1.5	2	0|0|0|0|0|0|0|0|0|0|0|0|0|0|0|0|0|0|0|0|0|0|0|0	0.5	0.99	-1.38	15	0.14	0|2	2	1	1197	SMC2_HUMAN
RRAGC_QL_CT	NP_001070254.1	QSER1	3|0	3	1.5	2	0|0|0|0|0|0|0|0|0|0|0|0|0|0|0|0|0|0|0|0|0|0|0|0	0.5	0.99	-1.38	15	0.14	3|0	3	1.5	1735	QSER1_HUMAN
RRAGC_QL_CT	NP_001091970.1	KIAA1217	3|0	3	1.5	2	0|0|0|0|0|0|0|0|0|0|0|0|0|0|0|0|0|0|0|0|0|0|0|0	0.5	0.99	-1.38	15	0.14	3|0	3	1.5	1264	SKT_HUMAN
RRAGC_QL_CT	NP_060024.2	PARP14	3|0	3	1.5	2	0|0|0|0|0|0|0|0|0|0|0|0|0|0|0|0|0|0|0|0|0|0|0|0	0.5	0.99	-1.38	15	0.14	3|0	3	1.5	1801	PAR14_HUMAN
RRAGC_QL_CT	NP_055900.4	RAP1GAP2	3|0	3	1.5	2	0|0|0|0|0|0|0|0|0|0|0|0|0|0|0|0|0|0|0|0|0|0|0|0	0.5	0.99	-1.38	15	0.14	3|0	3	1.5	730	RPGP2_HUMAN
RRAGC_QL_CT	NP_446464.1	ASS1	3|0	3	1.5	2	0|0|0|0|0|0|0|0|0|0|0|0|0|0|0|0|0|0|0|0|0|0|0|0	0.5	0.99	-1.38	15	0.14	3|0	3	1.5	412	ASSY_HUMAN
RRAGC_QL_CT	NP_001127852.1	TBC1D5	3|0	3	1.5	2	0|0|0|0|0|0|0|0|0|0|0|0|0|0|0|0|0|0|0|0|0|0|0|0	0.5	0.99	-1.38	15	0.14	3|0	3	1.5	795	TBCD5_HUMAN
RRAGC_QL_CT	NP_005975.1	SLC25A1	3|0	3	1.5	2	0|0|0|0|0|0|0|0|0|0|0|0|0|0|0|0|0|0|0|0|0|0|0|0	0.5	0.99	-1.38	15	0.14	2|0	2	1	311	TXTP_HUMAN
RRAGC_QL_CT	NP_060060.3	ZC3H7B	3|0	3	1.5	2	0|0|0|0|0|0|0|0|0|0|0|0|0|0|0|0|0|0|0|0|0|0|0|0	0.5	0.99	-1.38	15	0.14	3|0	3	1.5	977	Z3H7B_HUMAN
RRAGC_QL_CT	NP_689618.4	JMY	7|0	7	3.5	2	0|0|0|0|0|0|0|0|0|0|0|0|0|2|2|0|0|0|0|0|2|0|2|2	0.5	0.99	-4.03	4.2	0.14	7|0	7	3.5	988	JMY_HUMAN
RRAGC_QL_CT	NP_821077.1	DGKH	3|0	3	1.5	2	0|0|0|0|0|0|0|0|0|0|0|0|0|0|0|0|0|0|0|0|0|0|0|0	0.5	0.99	-1.38	15	0.14	3|0	3	1.5	1220	DGKH_HUMAN
RRAGC_QL_CT	NP_055617.1	C2CD5	3|0	3	1.5	2	0|0|0|0|0|0|0|0|0|0|0|0|0|0|0|0|0|0|0|0|0|0|0|0	0.5	0.99	-1.38	15	0.14	3|0	3	1.5	1000	C2CD5_HUMAN
RRAGC_QL_CT	NP_877963.1	PLCG1	3|0	3	1.5	2	0|0|0|0|0|0|0|0|0|0|0|0|0|0|0|0|0|0|0|0|0|0|0|0	0.5	0.99	-1.38	15	0.14	3|0	3	1.5	1290	PLCG1_HUMAN
RRAGC_QL_CT	NP_003289.2	NR2C2	3|0	3	1.5	2	0|0|0|0|0|0|0|0|0|0|0|0|0|0|0|0|0|0|0|0|0|0|0|0	0.5	0.99	-1.38	15	0.14	3|0	3	1.5	615	NR2C2_HUMAN
RRAGC_QL_CT	NP_115570.1	RPF2	3|0	3	1.5	2	0|0|0|0|0|0|0|0|0|0|0|0|0|0|0|0|0|0|0|0|0|0|0|0	0.5	0.99	-1.38	15	0.14	3|0	3	1.5	306	RPF2_HUMAN
RRAGC_QL_CT	NP_002717.3	PREP	3|0	3	1.5	2	0|0|0|0|0|0|0|0|0|0|0|0|0|0|0|0|0|0|0|0|0|0|0|0	0.5	0.99	-1.38	15	0.14	3|0	3	1.5	710	PPCE_HUMAN
RRAGC_QL_CT	NP_004896.1	PRDX6	13|7	20	10	2	2|0|2|0|0|0|0|3|0|3|0|0|4|4|5|4|5|2|3|0|4|0|5|2	0.5	0.97	-3.86	2.73	0.14	10|6	16	8	224	PRDX6_HUMAN
RRAGC_QL_CT	NP_037386.1	TBK1	3|0	3	1.5	2	0|0|0|0|0|0|0|0|0|0|0|0|0|0|0|0|0|0|0|0|0|0|0|0	0.5	0.99	-1.38	15	0.14	3|0	3	1.5	729	TBK1_HUMAN
RRAGC_QL_CT	NP_055888.1	SIPA1L3	3|0	3	1.5	2	0|0|0|0|0|0|0|0|0|0|0|0|0|0|0|0|0|0|0|0|0|0|0|0	0.5	0.99	-1.38	15	0.14	3|0	3	1.5	1781	SI1L3_HUMAN
RRAGC_QL_CT	NP_056371.1	SIPA1L1	6|0	6	3	2	0|0|0|0|0|0|0|0|0|0|0|0|0|0|2|0|0|0|0|0|0|0|0|0	0.5	1	-1.65	18	0.14	6|0	6	3	1804	SI1L1_HUMAN
RRAGC_QL_CT	NP_057488.1	TRMT112	3|0	3	1.5	2	0|0|0|0|0|0|0|0|0|0|0|0|0|0|0|0|0|0|0|0|0|0|0|0	0.5	0.99	-1.38	15	0.14	3|0	3	1.5	125	TR112_HUMAN
RRAGC_QL_CT	NP_060686.1	PANK4	3|0	3	1.5	2	0|0|0|0|0|0|0|0|0|0|0|0|0|0|0|0|0|0|0|0|0|0|0|0	0.5	0.99	-1.38	15	0.14	3|0	3	1.5	773	PANK4_HUMAN
RRAGC_QL_CT	NP_009200.2	STXBP3	3|0	3	1.5	2	0|0|0|0|0|0|0|0|0|0|0|0|0|0|0|0|0|0|0|0|0|0|0|0	0.5	0.99	-1.38	15	0.14	3|0	3	1.5	592	STXB3_HUMAN
RRAGC_QL_CT	NP_000537.3	TP53	3|0	3	1.5	2	0|0|0|0|0|0|0|0|0|0|0|0|0|0|0|0|0|0|0|0|0|0|0|0	0.5	0.99	-1.38	15	0.14	3|0	3	1.5	393	P53_HUMAN
RRAGC_QL_CT	NP_001078923.1	GIT1	3|0	3	1.5	2	0|0|0|0|0|0|0|0|0|0|0|0|0|0|0|0|0|0|0|0|0|0|0|0	0.5	0.99	-1.38	15	0.14	3|0	3	1.5	770	GIT1_HUMAN
RRAGC_QL_CT	NP_542194.2	SOGA1	3|0	3	1.5	2	0|0|0|0|0|0|0|0|0|0|0|0|0|0|0|0|0|0|0|0|0|0|0|0	0.5	0.99	-1.38	15	0.14	3|0	3	1.5	1661	SOGA1_HUMAN
RRAGC_QL_CT	NP_001171866.1	EPB41L5	3|0	3	1.5	2	0|0|0|0|0|0|0|0|0|0|0|0|0|0|0|0|0|0|0|0|0|0|0|0	0.5	0.99	-1.38	15	0.14	3|0	3	1.5	687	E41L5_HUMAN
RRAGC_QL_CT	NP_001186794.1	KIF16B	8|0	8	4	2	0|0|0|0|0|0|0|0|0|0|0|0|2|0|0|0|0|2|0|0|0|0|0|0	0.5	1	-2.27	12	0.14	8|0	8	4	1266	KI16B_HUMAN
RRAGC_QL_CT	NP_060341.2	INTS11	3|0	3	1.5	2	0|0|0|0|0|0|0|0|0|0|0|0|0|0|0|0|0|0|0|0|0|0|0|0	0.5	0.99	-1.38	15	0.14	2|0	2	1	600	INT11_HUMAN
RRAGC_QL_CT	NP_945314.1	DHX57	3|0	3	1.5	2	0|0|0|0|0|0|0|0|0|0|0|0|0|0|0|0|0|0|0|0|0|0|0|0	0.5	0.99	-1.38	15	0.14	3|0	3	1.5	1386	DHX57_HUMAN
RRAGC_QL_CT	NP_005262.1	GLUD1	3|0	3	1.5	2	0|0|0|0|0|0|0|0|0|0|0|0|0|0|0|0|0|0|0|0|0|0|0|0	0.5	0.99	-1.38	15	0.14	3|0	3	1.5	558	DHE3_HUMAN
RRAGC_QL_CT	NP_002637.3	PIK3C2B	3|0	3	1.5	2	0|0|0|0|0|0|0|0|0|0|0|0|0|0|0|0|0|0|0|0|0|0|0|0	0.5	0.99	-1.38	15	0.14	3|0	3	1.5	1634	P3C2B_HUMAN
RRAGC_QL_CT	NP_068765.3	BCORL1	3|0	3	1.5	2	0|0|0|0|0|0|0|0|0|0|0|0|0|0|0|0|0|0|0|0|0|0|0|0	0.5	0.99	-1.38	15	0.14	3|0	3	1.5	1711	BCORL_HUMAN
RRAGC_QL_CT	NP_002038.2	GARS1	3|0	3	1.5	2	0|0|0|0|0|0|0|0|0|0|0|0|0|0|0|0|0|0|0|0|0|0|0|0	0.5	0.99	-1.38	15	0.14	3|0	3	1.5	739	GARS_HUMAN
RRAGC_QL_CT	NP_055746.3	PPP6R1	3|0	3	1.5	2	0|0|0|0|0|0|0|0|0|0|0|0|0|0|0|0|0|0|0|0|0|0|0|0	0.5	0.99	-1.38	15	0.14	3|0	3	1.5	881	PP6R1_HUMAN
RRAGC_QL_CT	NP_001230017.1	FOXM1	3|0	3	1.5	2	0|0|0|0|0|0|0|0|0|0|0|0|0|0|0|0|0|0|0|0|0|0|0|0	0.5	0.99	-1.38	15	0.14	2|0	2	1	748	FOXM1_HUMAN
RRAGC_QL_CT	NP_003785.1	SNX4	0|3	3	1.5	2	0|0|0|0|0|0|0|0|0|0|0|0|0|0|0|0|0|0|0|0|0|0|0|0	0.5	0.99	-1.38	15	0.14	0|3	3	1.5	450	SNX4_HUMAN
RRAGC_QL_CT	NP_001002019.1	PUS1	0|3	3	1.5	2	0|0|0|0|0|0|0|0|0|0|0|0|0|0|0|0|0|0|0|0|0|0|0|0	0.5	0.99	-1.38	15	0.14	0|2	2	1	399	TRUA_HUMAN
RRAGC_QL_CT	NP_112598.2	EPPK1	0|3	3	1.5	2	0|0|0|0|0|0|0|0|0|0|0|0|0|0|0|0|0|0|0|0|0|0|0|0	0.5	0.99	-1.38	15	0.14	0|2	2	1	5090	EPIPL_HUMAN
RRAGC_QL_CT	NP_073582.3	ATPAF1	0|3	3	1.5	2	0|0|0|0|0|0|0|0|0|0|0|0|0|0|0|0|0|0|0|0|0|0|0|0	0.5	0.99	-1.38	15	0.14	0|3	3	1.5	351	ATPF1_HUMAN
RRAGC_QL_CT	NP_001003722.1	GLE1	0|3	3	1.5	2	0|0|0|0|0|0|0|0|0|0|0|0|0|0|0|0|0|0|0|0|0|0|0|0	0.5	0.99	-1.38	15	0.14	0|3	3	1.5	698	GLE1_HUMAN
RRAGC_QL_CT	NP_005852.2	STUB1	0|3	3	1.5	2	0|0|0|0|0|0|0|0|0|0|0|0|0|0|0|0|0|0|0|0|0|0|0|0	0.5	0.99	-1.38	15	0.14	0|2	2	1	303	CHIP_HUMAN
RRAGC_TN_CT	NP_000867.2	IGF2R	3|0	3	1.5	2	0|0|0|0|0|0|0|0|0|0|0|0|0|0|0|0|0|0|0|0|0|0|0|0	0.5	0.99	-1.38	15	0.14	3|0	3	1.5	2491	MPRI_HUMAN
RRAGC_TN_CT	NP_006504.2	SARS1	3|0	3	1.5	2	0|0|0|0|0|0|0|0|0|0|0|0|0|0|0|0|0|0|0|0|0|0|0|0	0.5	0.99	-1.38	15	0.14	3|0	3	1.5	514	SYSC_HUMAN
RRAGC_TN_CT	NP_003906.2	CPNE1	3|0	3	1.5	2	0|0|0|0|0|0|0|0|0|0|0|0|0|0|0|0|0|0|0|0|0|0|0|0	0.5	0.99	-1.38	15	0.14	3|0	3	1.5	542	CPNE1_HUMAN
RRAGC_TN_CT	NP_001139247.1	FKBP5	3|0	3	1.5	2	0|0|0|0|0|0|0|0|0|0|0|0|0|0|0|0|0|0|0|0|0|0|0|0	0.5	0.99	-1.38	15	0.14	3|0	3	1.5	457	FKBP5_HUMAN
RRAGC_TN_CT	NP_056235.4	DCAF13	3|0	3	1.5	2	0|0|0|0|0|0|0|0|0|0|0|0|0|0|0|0|0|0|0|0|0|0|0|0	0.5	0.99	-1.38	15	0.14	3|0	3	1.5	597	DCA13_HUMAN
RRAGC_TN_CT	NP_036205.1	CCT5	16|24	40	20	2	8|8|5|3|4|0|4|10|7|14|0|2|6|3|4|5|5|4|6|0|9|5|6|8	0.5	0.99	-5.31	2.61	0.14	16|17	33	16.5	541	TCPE_HUMAN
RRAGC_TN_CT	NP_001171927.1	MARF1	3|0	3	1.5	2	0|0|0|0|0|0|0|0|0|0|0|0|0|0|0|0|0|0|0|0|0|0|0|0	0.5	0.99	-1.38	15	0.14	3|0	3	1.5	1742	MARF1_HUMAN
RRAGC_TN_CT	NP_004949.1	MTOR	3|0	3	1.5	2	0|0|0|0|0|0|0|0|0|0|0|0|0|0|0|0|0|0|0|0|0|0|0|0	0.5	0.99	-1.38	15	0.14	3|0	3	1.5	2549	MTOR_HUMAN
RRAGC_TN_CT	NP_055523.1	KNTC1	9|12	21	10.5	2	0|0|0|0|0|0|0|0|0|0|0|0|5|0|6|6|6|2|2|0|4|3|6|5	0.5	0.84	-1.69	2.8	0.14	9|12	21	10.5	2209	KNTC1_HUMAN
RRAGC_TN_CT	NP_066283.1	PPM1A	3|0	3	1.5	2	0|0|0|0|0|0|0|0|0|0|0|0|0|0|0|0|0|0|0|0|0|0|0|0	0.5	0.99	-1.38	15	0.14	3|0	3	1.5	382	PPM1A_HUMAN
RRAGC_TN_CT	NP_066958.2	RPS6KA2	3|0	3	1.5	2	0|0|0|0|0|0|0|0|0|0|0|0|0|0|0|0|0|0|0|0|0|0|0|0	0.5	0.99	-1.38	15	0.14	3|0	3	1.5	733	KS6A2_HUMAN
RRAGC_TN_CT	NP_004703.1	HGS	3|0	3	1.5	2	0|0|0|0|0|0|0|0|0|0|0|0|0|0|0|0|0|0|0|0|0|0|0|0	0.5	0.99	-1.38	15	0.14	3|0	3	1.5	777	HGS_HUMAN
RRAGC_TN_CT	NP_001123561.1	KARS1	3|0	3	1.5	2	0|0|0|0|0|0|0|0|0|0|0|0|0|0|0|0|0|0|0|0|0|0|0|0	0.5	0.99	-1.38	15	0.14	3|0	3	1.5	625	SYK_HUMAN
RRAGC_TN_CT	NP_620149.1	LYPLAL1	3|0	3	1.5	2	0|0|0|0|0|0|0|0|0|0|0|0|0|0|0|0|0|0|0|0|0|0|0|0	0.5	0.99	-1.38	15	0.14	3|0	3	1.5	237	LYPL1_HUMAN
RRAGC_TN_CT	NP_115635.1	WDR24	0|3	3	1.5	2	0|0|0|0|0|0|0|0|0|0|0|0|0|0|0|0|0|0|0|0|0|0|0|0	0.5	0.99	-1.38	15	0.14	0|3	3	1.5	790	WDR24_HUMAN
RRAGC_TN_CT	NP_056001.1	VPS13A	0|3	3	1.5	2	0|0|0|0|0|0|0|0|0|0|0|0|0|0|0|0|0|0|0|0|0|0|0|0	0.5	0.99	-1.38	15	0.14	0|3	3	1.5	3095	VP13A_HUMAN
RRAGC_TN_CT	NP_056029.2	DDHD2	0|3	3	1.5	2	0|0|0|0|0|0|0|0|0|0|0|0|0|0|0|0|0|0|0|0|0|0|0|0	0.5	0.99	-1.38	15	0.14	0|3	3	1.5	711	DDHD2_HUMAN
RRAGC_TN_CT	NP_001159580.1	PALLD	0|3	3	1.5	2	0|0|0|0|0|0|0|0|0|0|0|0|0|0|0|0|0|0|0|0|0|0|0|0	0.5	0.99	-1.38	15	0.14	0|2	2	1	1123	PALLD_HUMAN
RRAGC_TN_CT	NP_003105.2	SPAG1	0|3	3	1.5	2	0|0|0|0|0|0|0|0|0|0|0|0|0|0|0|0|0|0|0|0|0|0|0|0	0.5	0.99	-1.38	15	0.14	0|3	3	1.5	926	SPAG1_HUMAN
RRAGC_TN_CT	NP_075266.1	ACSL4	0|3	3	1.5	2	0|0|0|0|0|0|0|0|0|0|0|0|0|0|0|0|0|0|0|0|0|0|0|0	0.5	0.99	-1.38	15	0.14	0|3	3	1.5	711	ACSL4_HUMAN
RRAGC_TN_CT	NP_037473.3	OLA1	0|3	3	1.5	2	0|0|0|0|0|0|0|0|0|0|0|0|0|0|0|0|0|0|0|0|0|0|0|0	0.5	0.99	-1.38	15	0.14	0|3	3	1.5	396	OLA1_HUMAN
RRAGC_TN_CT	NP_006535.1	EXOC5	0|3	3	1.5	2	0|0|0|0|0|0|0|0|0|0|0|0|0|0|0|0|0|0|0|0|0|0|0|0	0.5	0.99	-1.38	15	0.14	0|3	3	1.5	708	EXOC5_HUMAN
RRAGC_TN_CT	DECOY17768	DECOY17768	0|3	3	1.5	2	0|0|0|0|0|0|0|0|0|0|0|0|0|0|0|0|0|0|0|0|0|0|0|0	0.5	0.99	-1.38	15	0.14	0|2	2	1	750
RRAGC_TN_CT	NP_001244299.1	EME2	0|3	3	1.5	2	0|0|0|0|0|0|0|0|0|0|0|0|0|0|0|0|0|0|0|0|0|0|0|0	0.5	0.99	-1.38	15	0.14	0|2	2	1	379	EME2_HUMAN
RRAGC_TN_CT	NP_001804.2	CENPE	0|3	3	1.5	2	0|0|0|0|0|0|0|0|0|0|0|0|0|0|0|0|0|0|0|0|0|0|0|0	0.5	0.99	-1.38	15	0.14	0|3	3	1.5	2701	CENPE_HUMAN
RRAGC_CT	NP_001258978.1	TRAP1	3|7	10	5	2	6|0|2|0|0|0|0|0|0|3|0|0|0|3|0|0|0|0|0|0|4|0|0|0	0.49	0.81	-1.52	3.33	0.18	3|7	10	5	651	TRAP1_HUMAN
RRAGC_CT	NP_036205.1	CCT5	15|23	38	19	2	8|8|5|3|4|0|4|10|7|14|0|2|6|3|4|5|5|4|6|0|9|5|6|8	0.49	0.97	-6.63	2.48	0.18	13|16	29	14.5	541	TCPE_HUMAN
RRAGC_CT	NP_000969.1	RPL23	7|7	14	7	2	3|3|3|2|3|0|0|2|2|0|0|0|3|2|0|2|3|0|2|2|2|0|2|2	0.5	0.5	-0.01	2.8	0.18	4|3	7	3.5	140	RL23_HUMAN
RRAGC_CT	NP_001019979.1	BCL7A	3|0	3	1.5	2	0|0|0|0|0|0|0|0|0|0|0|0|0|0|2|0|0|0|0|0|0|0|0|0	0.48	0.96	-1.65	9	0.18	2|0	2	1	210	BCL7A_HUMAN
RRAGC_CT	NP_005518.3	HSPA1L	32|0	32	16	2	0|0|0|0|0|0|0|0|0|0|0|0|0|0|0|0|0|0|0|0|0|0|25|0	0.49	0.99	-7.51	7.68	0.18	7|0	7	3.5	641	HS71L_HUMAN
RRAGC_CT	NP_003598.2	CDC42BPA	4|0	4	2	2	0|0|0|0|0|0|0|0|0|0|0|0|0|0|0|0|0|0|0|0|0|0|2|0	0.49	0.98	-1.65	12	0.18	4|0	4	2	1719	MRCKA_HUMAN
RRAGC_CT	NP_056147.2	NUDCD3	0|3	3	1.5	2	0|0|0|0|0|0|0|0|0|0|0|0|0|2|0|0|0|0|0|0|0|0|0|0	0.48	0.96	-1.65	9	0.18	0|2	2	1	361	NUDC3_HUMAN
RRAGC_CT	NP_001166174.1	GGA3	0|3	3	1.5	2	0|0|0|0|0|0|0|0|0|0|0|0|2|0|0|0|0|0|0|0|0|0|0|0	0.48	0.96	-1.65	9	0.18	0|3	3	1.5	651	GGA3_HUMAN
RRAGC_CT	NP_001124330.1	PPIP5K1	0|3	3	1.5	2	0|0|0|0|0|0|0|0|0|0|0|0|0|0|0|0|0|0|0|0|0|0|2|0	0.48	0.96	-1.65	9	0.18	0|2	2	1	1433	VIP1_HUMAN
RRAGC_CT	NP_203752.2	TANC1	0|3	3	1.5	2	0|0|0|0|0|0|0|0|0|0|0|0|0|0|0|0|2|0|0|0|0|0|0|0	0.48	0.96	-1.65	9	0.18	0|3	3	1.5	1861	TANC1_HUMAN
RRAGC_CT	NP_059989.2	ARID1B	0|3	3	1.5	2	0|0|0|0|0|0|0|0|0|0|0|0|0|0|2|0|0|0|0|0|0|0|0|0	0.48	0.96	-1.65	9	0.18	0|3	3	1.5	2236	ARI1B_HUMAN
RRAGC_CT	NP_055555.1	EIF4A3	0|3	3	1.5	2	2|0|0|0|0|0|0|0|0|0|0|0|0|0|0|0|0|0|0|0|0|0|0|0	0.48	0.96	-1.65	9	0.18	0|2	2	1	411	IF4A3_HUMAN
RRAGC_CT	NP_001244073.1	DDX11	0|3	3	1.5	2	0|0|0|0|0|0|0|0|0|0|0|0|0|0|0|0|0|0|0|0|0|0|2|0	0.48	0.96	-1.65	9	0.18	0|2	2	1	970	DDX11_HUMAN
RRAGC_QL_CT	NP_037373.2	FHOD1	5|0	5	2.5	2	0|0|0|0|0|0|0|0|0|0|0|0|3|0|0|0|0|0|0|0|0|0|0|0	0.49	0.97	-2	10	0.18	5|0	5	2.5	1164	FHOD1_HUMAN
RRAGC_QL_CT	NP_001781.2	CDC25C	3|0	3	1.5	2	0|0|0|0|0|0|0|0|0|0|0|0|0|0|0|0|0|0|0|0|0|0|2|0	0.48	0.96	-1.65	9	0.18	3|0	3	1.5	473	MPIP3_HUMAN
RRAGC_QL_CT	NP_001248335.1	MPDZ	6|0	6	3	2	0|0|0|0|0|0|0|0|0|0|0|0|2|0|0|0|0|0|0|0|0|2|0|0	0.5	0.99	-2.27	9	0.18	6|0	6	3	2037	MPDZ_HUMAN
RRAGC_QL_CT	NP_060016.3	CNOT11	3|0	3	1.5	2	0|0|0|0|0|0|0|0|0|0|0|0|0|0|0|0|0|0|0|0|0|2|0|0	0.48	0.96	-1.65	9	0.18	3|0	3	1.5	510	CNO11_HUMAN
RRAGC_QL_CT	NP_004832.1	RASAL2	3|0	3	1.5	2	0|0|0|0|0|0|0|0|0|0|0|0|0|0|0|0|0|0|0|0|0|0|2|0	0.48	0.96	-1.65	9	0.18	3|0	3	1.5	1139	NGAP_HUMAN
RRAGC_QL_CT	NP_055241.1	SNX5	5|0	5	2.5	2	0|0|0|0|0|0|0|0|0|0|0|0|2|2|0|0|0|0|0|0|0|0|2|0	0.48	0.96	-2.88	5	0.18	5|0	5	2.5	404	SNX5_HUMAN
RRAGC_QL_CT	NP_067045.1	PRUNE1	3|6	9	4.5	2	0|0|0|0|0|0|0|0|0|0|0|0|3|0|0|0|2|3|0|0|0|4|2|3	0.49	0.8	-1.49	3.18	0.18	3|4	7	3.5	453	PRUN1_HUMAN
RRAGC_QL_CT	NP_002617.3	PFKL	11|3	14	7	2	0|0|0|0|0|0|0|0|0|0|0|0|5|2|0|0|3|0|2|2|2|3|7|3	0.48	0.95	-4.9	2.9	0.18	11|3	14	7	780	PFKAL_HUMAN
RRAGC_QL_CT	NP_006333.1	TACC3	10|4	14	7	2	0|0|0|0|0|0|0|0|0|0|0|0|3|3|5|4|0|2|0|0|2|3|5|4	0.48	0.95	-4.23	2.71	0.18	6|4	10	5	838	TACC3_HUMAN
RRAGC_QL_CT	NP_001028721.1	BABAM1	3|0	3	1.5	2	0|0|0|0|0|0|0|0|0|0|0|0|0|2|0|0|0|0|0|0|0|0|0|0	0.48	0.96	-1.65	9	0.18	3|0	3	1.5	329	BABA1_HUMAN
RRAGC_QL_CT	NP_001034796.1	ENTR1	6|0	6	3	2	0|0|0|0|0|0|0|0|0|0|0|0|0|0|2|0|0|0|0|0|0|0|0|2	0.5	0.99	-2.27	9	0.18	5|0	5	2.5	435	ENTR1_HUMAN
RRAGC_QL_CT	NP_001004065.2	AKAP2	11|2	13	6.5	2	0|0|0|0|0|0|0|0|0|0|0|0|5|3|0|3|4|2|4|0|5|0|3|3	0.49	0.98	-7.46	2.44	0.18	9|2	11	5.5	948	PALM2_HUMAN
RRAGC_QL_CT	NP_068579.3	EXOC4	73|95	168	84	2	0|0|0|0|0|0|0|0|0|0|0|0|39|39|33|34|35|31|27|10|35|31|36|29	0.49	0.99	-15.83	2.66	0.18	43|45	88	44	974	EXOC4_HUMAN
RRAGC_QL_CT	NP_001124330.1	PPIP5K1	0|3	3	1.5	2	0|0|0|0|0|0|0|0|0|0|0|0|0|0|0|0|0|0|0|0|0|0|2|0	0.48	0.96	-1.65	9	0.18	0|2	2	1	1433	VIP1_HUMAN
RRAGC_QL_CT	NP_001164014.1	PGAM5	0|3	3	1.5	2	0|0|0|0|0|0|0|0|0|0|0|0|2|0|0|0|0|0|0|0|0|0|0|0	0.48	0.96	-1.65	9	0.18	0|3	3	1.5	289	PGAM5_HUMAN
RRAGC_TN_CT	NP_001138467.1	CCDC85C	5|6	11	5.5	2	0|0|0|0|0|0|0|0|0|0|0|0|2|2|5|4|2|4|0|0|3|0|0|0	0.48	0.6	-0.54	3	0.18	5|6	11	5.5	419	CC85C_HUMAN
RRAGC_TN_CT	NP_001129966.1	C1orf198	3|0	3	1.5	2	0|0|0|0|0|0|0|0|0|0|0|0|0|2|0|0|0|0|0|0|0|0|0|0	0.48	0.96	-1.65	9	0.18	3|0	3	1.5	289	CA198_HUMAN
RRAGC_TN_CT	NP_203752.2	TANC1	3|0	3	1.5	2	0|0|0|0|0|0|0|0|0|0|0|0|0|0|0|0|2|0|0|0|0|0|0|0	0.48	0.96	-1.65	9	0.18	3|0	3	1.5	1861	TANC1_HUMAN
RRAGC_TN_CT	NP_004850.1	CLTC	12|26	38	19	2	5|0|0|0|0|0|0|0|0|0|0|0|9|9|8|11|7|2|15|2|9|5|3|7	0.49	0.99	-10.16	2.53	0.18	12|25	37	18.5	1675	CLH1_HUMAN
RRAGC_TN_CT	NP_001340.2	DARS1	2|2	4	2	2	0|0|0|0|0|0|0|0|0|0|0|0|0|5|0|0|0|0|4|0|0|0|0|0	0.49	0.49	-0.04	2.67	0.18	2|2	4	2	501	SYDC_HUMAN
RRAGC_TN_CT	NP_000062.1	CBS	0|4	4	2	2	2|0|0|0|0|0|0|0|0|0|0|0|0|0|0|0|0|0|0|0|0|0|0|0	0.49	0.98	-1.65	12	0.18	0|4	4	2	551	CBSL_HUMAN
RRAGC_TN_CT	NP_001185828.1	YY1AP1	0|3	3	1.5	2	0|0|0|0|0|0|0|0|0|0|0|0|0|0|0|0|2|0|0|0|0|0|0|0	0.48	0.96	-1.65	9	0.18	0|3	3	1.5	739	YYAP1_HUMAN
RRAGC_CT	NP_001070651.1	TSC2	2|0	2	1	2	0|0|0|0|0|0|0|0|0|0|0|0|0|0|0|0|0|0|0|0|0|0|0|0	0.48	0.96	-1.38	10	0.19	2|0	2	1	1740	TSC2_HUMAN
RRAGC_CT	NP_066014.1	MOV10	2|0	2	1	2	0|0|0|0|0|0|0|0|0|0|0|0|0|0|0|0|0|0|0|0|0|0|0|0	0.48	0.96	-1.38	10	0.19	2|0	2	1	1003	MOV10_HUMAN
RRAGC_CT	NP_073750.2	MRPS11	2|0	2	1	2	0|0|0|0|0|0|0|0|0|0|0|0|0|0|0|0|0|0|0|0|0|0|0|0	0.48	0.96	-1.38	10	0.19	2|0	2	1	194	RT11_HUMAN
RRAGC_CT	NP_055921.2	RAD54L2	2|0	2	1	2	0|0|0|0|0|0|0|0|0|0|0|0|0|0|0|0|0|0|0|0|0|0|0|0	0.48	0.96	-1.38	10	0.19	2|0	2	1	1467	ARIP4_HUMAN
RRAGC_CT	NP_066189.3	SH2B2	2|0	2	1	2	0|0|0|0|0|0|0|0|0|0|0|0|0|0|0|0|0|0|0|0|0|0|0|0	0.48	0.96	-1.38	10	0.19	2|0	2	1	675	SH2B2_HUMAN
RRAGC_CT	NP_060557.3	NDC1	2|0	2	1	2	0|0|0|0|0|0|0|0|0|0|0|0|0|0|0|0|0|0|0|0|0|0|0|0	0.48	0.96	-1.38	10	0.19	2|0	2	1	674	NDC1_HUMAN
RRAGC_CT	NP_000937.1	PRIM1	2|0	2	1	2	0|0|0|0|0|0|0|0|0|0|0|0|0|0|0|0|0|0|0|0|0|0|0|0	0.48	0.96	-1.38	10	0.19	2|0	2	1	420	PRI1_HUMAN
RRAGC_CT	NP_997006.1	GAB1	2|0	2	1	2	0|0|0|0|0|0|0|0|0|0|0|0|0|0|0|0|0|0|0|0|0|0|0|0	0.48	0.96	-1.38	10	0.19	2|0	2	1	724	GAB1_HUMAN
RRAGC_CT	NP_055618.2	ZNF518A	2|0	2	1	2	0|0|0|0|0|0|0|0|0|0|0|0|0|0|0|0|0|0|0|0|0|0|0|0	0.48	0.96	-1.38	10	0.19	2|0	2	1	1483	Z518A_HUMAN
RRAGC_CT	NP_056009.1	MYO1D	2|0	2	1	2	0|0|0|0|0|0|0|0|0|0|0|0|0|0|0|0|0|0|0|0|0|0|0|0	0.48	0.96	-1.38	10	0.19	2|0	2	1	1006	MYO1D_HUMAN
RRAGC_CT	NP_001193580.1	SH3GLB1	2|0	2	1	2	0|0|0|0|0|0|0|0|0|0|0|0|0|0|0|0|0|0|0|0|0|0|0|0	0.48	0.96	-1.38	10	0.19	2|0	2	1	394	SHLB1_HUMAN
RRAGC_CT	NP_002861.1	RAB13	2|0	2	1	2	0|0|0|0|0|0|0|0|0|0|0|0|0|0|0|0|0|0|0|0|0|0|0|0	0.48	0.96	-1.38	10	0.19	2|0	2	1	203	RAB13_HUMAN
RRAGC_CT	NP_001030126.1	SORBS1	2|0	2	1	2	0|0|0|0|0|0|0|0|0|0|0|0|0|0|0|0|0|0|0|0|0|0|0|0	0.48	0.96	-1.38	10	0.19	2|0	2	1	1292	SRBS1_HUMAN
RRAGC_CT	NP_065857.1	GPHN	2|0	2	1	2	0|0|0|0|0|0|0|0|0|0|0|0|0|0|0|0|0|0|0|0|0|0|0|0	0.48	0.96	-1.38	10	0.19	2|0	2	1	769	GEPH_HUMAN
RRAGC_CT	NP_004454.2	FGD1	2|0	2	1	2	0|0|0|0|0|0|0|0|0|0|0|0|0|0|0|0|0|0|0|0|0|0|0|0	0.48	0.96	-1.38	10	0.19	2|0	2	1	961	FGD1_HUMAN
RRAGC_CT	NP_060421.2	SMPD4	2|0	2	1	2	0|0|0|0|0|0|0|0|0|0|0|0|0|0|0|0|0|0|0|0|0|0|0|0	0.48	0.96	-1.38	10	0.19	2|0	2	1	866	NSMA3_HUMAN
RRAGC_CT	NP_940927.2	KIF7	2|0	2	1	2	0|0|0|0|0|0|0|0|0|0|0|0|0|0|0|0|0|0|0|0|0|0|0|0	0.48	0.96	-1.38	10	0.19	2|0	2	1	1343	KIF7_HUMAN
RRAGC_CT	NP_219485.1	HAUS8	2|0	2	1	2	0|0|0|0|0|0|0|0|0|0|0|0|0|0|0|0|0|0|0|0|0|0|0|0	0.48	0.96	-1.38	10	0.19	2|0	2	1	410	HAUS8_HUMAN
RRAGC_CT	NP_005750.4	ABI2	2|0	2	1	2	0|0|0|0|0|0|0|0|0|0|0|0|0|0|0|0|0|0|0|0|0|0|0|0	0.48	0.96	-1.38	10	0.19	2|0	2	1	475	ABI2_HUMAN
RRAGC_CT	NP_057280.2	RBM19	2|0	2	1	2	0|0|0|0|0|0|0|0|0|0|0|0|0|0|0|0|0|0|0|0|0|0|0|0	0.48	0.96	-1.38	10	0.19	2|0	2	1	960	RBM19_HUMAN
RRAGC_CT	NP_149351.1	SURF4	2|0	2	1	2	0|0|0|0|0|0|0|0|0|0|0|0|0|0|0|0|0|0|0|0|0|0|0|0	0.48	0.96	-1.38	10	0.19	2|0	2	1	269	SURF4_HUMAN
RRAGC_CT	NP_116786.1	CASP3	2|0	2	1	2	0|0|0|0|0|0|0|0|0|0|0|0|0|0|0|0|0|0|0|0|0|0|0|0	0.48	0.96	-1.38	10	0.19	2|0	2	1	277	CASP3_HUMAN
RRAGC_CT	NP_110416.1	HM13	2|0	2	1	2	0|0|0|0|0|0|0|0|0|0|0|0|0|0|0|0|0|0|0|0|0|0|0|0	0.48	0.96	-1.38	10	0.19	2|0	2	1	377	HM13_HUMAN
RRAGC_CT	NP_112197.1	TSC22D4	2|0	2	1	2	0|0|0|0|0|0|0|0|0|0|0|0|0|0|0|0|0|0|0|0|0|0|0|0	0.48	0.96	-1.38	10	0.19	2|0	2	1	395	T22D4_HUMAN
RRAGC_CT	NP_742068.1	RC3H1	2|0	2	1	2	0|0|0|0|0|0|0|0|0|0|0|0|0|0|0|0|0|0|0|0|0|0|0|0	0.48	0.96	-1.38	10	0.19	2|0	2	1	1133	RC3H1_HUMAN
RRAGC_CT	NP_001035957.1	NF1	0|2	2	1	2	0|0|0|0|0|0|0|0|0|0|0|0|0|0|0|0|0|0|0|0|0|0|0|0	0.48	0.96	-1.38	10	0.19	0|2	2	1	2839	NF1_HUMAN
RRAGC_CT	NP_009200.2	STXBP3	0|2	2	1	2	0|0|0|0|0|0|0|0|0|0|0|0|0|0|0|0|0|0|0|0|0|0|0|0	0.48	0.96	-1.38	10	0.19	0|2	2	1	592	STXB3_HUMAN
RRAGC_CT	NP_075266.1	ACSL4	0|2	2	1	2	0|0|0|0|0|0|0|0|0|0|0|0|0|0|0|0|0|0|0|0|0|0|0|0	0.48	0.96	-1.38	10	0.19	0|2	2	1	711	ACSL4_HUMAN
RRAGC_CT	NP_002636.2	PIK3C2A	0|2	2	1	2	0|0|0|0|0|0|0|0|0|0|0|0|0|0|0|0|0|0|0|0|0|0|0|0	0.48	0.96	-1.38	10	0.19	0|2	2	1	1686	P3C2A_HUMAN
RRAGC_CT	NP_060092.2	BORCS6	0|2	2	1	2	0|0|0|0|0|0|0|0|0|0|0|0|0|0|0|0|0|0|0|0|0|0|0|0	0.48	0.96	-1.38	10	0.19	0|2	2	1	357	BORC6_HUMAN
RRAGC_CT	NP_821077.1	DGKH	0|2	2	1	2	0|0|0|0|0|0|0|0|0|0|0|0|0|0|0|0|0|0|0|0|0|0|0|0	0.48	0.96	-1.38	10	0.19	0|2	2	1	1220	DGKH_HUMAN
RRAGC_CT	NP_036216.2	GLUD2	0|2	2	1	2	0|0|0|0|0|0|0|0|0|0|0|0|0|0|0|0|0|0|0|0|0|0|0|0	0.48	0.96	-1.38	10	0.19	0|2	2	1	558	DHE4_HUMAN
RRAGC_CT	NP_055093.2	HSPA4L	0|2	2	1	2	0|0|0|0|0|0|0|0|0|0|0|0|0|0|0|0|0|0|0|0|0|0|0|0	0.48	0.96	-1.38	10	0.19	0|2	2	1	839	HS74L_HUMAN
RRAGC_CT	NP_056100.2	WDR7	0|2	2	1	2	0|0|0|0|0|0|0|0|0|0|0|0|0|0|0|0|0|0|0|0|0|0|0|0	0.48	0.96	-1.38	10	0.19	0|2	2	1	1490	WDR7_HUMAN
RRAGC_CT	NP_056399.1	POLDIP2	0|2	2	1	2	0|0|0|0|0|0|0|0|0|0|0|0|0|0|0|0|0|0|0|0|0|0|0|0	0.48	0.96	-1.38	10	0.19	0|2	2	1	368	PDIP2_HUMAN
RRAGC_CT	NP_004277.2	GTPBP1	0|2	2	1	2	0|0|0|0|0|0|0|0|0|0|0|0|0|0|0|0|0|0|0|0|0|0|0|0	0.48	0.96	-1.38	10	0.19	0|2	2	1	669	GTPB1_HUMAN
RRAGC_CT	NP_001032409.2	CYFIP2	0|2	2	1	2	0|0|0|0|0|0|0|0|0|0|0|0|0|0|0|0|0|0|0|0|0|0|0|0	0.48	0.96	-1.38	10	0.19	0|2	2	1	1253	CYFP2_HUMAN
RRAGC_CT	NP_004945.4	MARK2	0|2	2	1	2	0|0|0|0|0|0|0|0|0|0|0|0|0|0|0|0|0|0|0|0|0|0|0|0	0.48	0.96	-1.38	10	0.19	0|2	2	1	724	MARK2_HUMAN
RRAGC_CT	NP_002620.1	PGAM1	0|2	2	1	2	0|0|0|0|0|0|0|0|0|0|0|0|0|0|0|0|0|0|0|0|0|0|0|0	0.48	0.96	-1.38	10	0.19	0|2	2	1	254	PGAM1_HUMAN
RRAGC_CT	NP_115914.1	TUBB6	0|2	2	1	2	0|0|0|0|0|0|0|0|0|0|0|0|0|0|0|0|0|0|0|0|0|0|0|0	0.48	0.96	-1.38	10	0.19	0|2	2	1	446	TBB6_HUMAN
RRAGC_CT	NP_001024.1	RRM1	0|2	2	1	2	0|0|0|0|0|0|0|0|0|0|0|0|0|0|0|0|0|0|0|0|0|0|0|0	0.48	0.96	-1.38	10	0.19	0|2	2	1	792	RIR1_HUMAN
RRAGC_CT	NP_001139588.1	DIP2A	0|2	2	1	2	0|0|0|0|0|0|0|0|0|0|0|0|0|0|0|0|0|0|0|0|0|0|0|0	0.48	0.96	-1.38	10	0.19	0|2	2	1	1567	DIP2A_HUMAN
RRAGC_CT	NP_004841.2	ROCK2	0|2	2	1	2	0|0|0|0|0|0|0|0|0|0|0|0|0|0|0|0|0|0|0|0|0|0|0|0	0.48	0.96	-1.38	10	0.19	0|2	2	1	1388	ROCK2_HUMAN
RRAGC_CT	NP_997226.2	RNF214	0|2	2	1	2	0|0|0|0|0|0|0|0|0|0|0|0|0|0|0|0|0|0|0|0|0|0|0|0	0.48	0.96	-1.38	10	0.19	0|2	2	1	703	RN214_HUMAN
RRAGC_CT	NP_004517.2	MCM2	0|2	2	1	2	0|0|0|0|0|0|0|0|0|0|0|0|0|0|0|0|0|0|0|0|0|0|0|0	0.48	0.96	-1.38	10	0.19	0|2	2	1	904	MCM2_HUMAN
RRAGC_CT	NP_001025055.1	PLEKHG1	0|2	2	1	2	0|0|0|0|0|0|0|0|0|0|0|0|0|0|0|0|0|0|0|0|0|0|0|0	0.48	0.96	-1.38	10	0.19	0|2	2	1	1385	PKHG1_HUMAN
RRAGC_CT	NP_001172056.1	VAMP4	0|2	2	1	2	0|0|0|0|0|0|0|0|0|0|0|0|0|0|0|0|0|0|0|0|0|0|0|0	0.48	0.96	-1.38	10	0.19	0|2	2	1	140	VAMP4_HUMAN
RRAGC_CT	NP_001159580.1	PALLD	0|2	2	1	2	0|0|0|0|0|0|0|0|0|0|0|0|0|0|0|0|0|0|0|0|0|0|0|0	0.48	0.96	-1.38	10	0.19	0|2	2	1	1123	PALLD_HUMAN
RRAGC_CT	NP_444515.1	TEKT1	0|2	2	1	2	0|0|0|0|0|0|0|0|0|0|0|0|0|0|0|0|0|0|0|0|0|0|0|0	0.48	0.96	-1.38	10	0.19	0|2	2	1	418	TEKT1_HUMAN
RRAGC_QL_CT	NP_003840.2	SUCLG1	2|0	2	1	2	0|0|0|0|0|0|0|0|0|0|0|0|0|0|0|0|0|0|0|0|0|0|0|0	0.48	0.96	-1.38	10	0.19	2|0	2	1	346	SUCA_HUMAN
RRAGC_QL_CT	NP_067642.1	GNB4	2|0	2	1	2	0|0|0|0|0|0|0|0|0|0|0|0|0|0|0|0|0|0|0|0|0|0|0|0	0.48	0.96	-1.38	10	0.19	2|0	2	1	340	GBB4_HUMAN
RRAGC_QL_CT	NP_073588.1	GAREM1	2|0	2	1	2	0|0|0|0|0|0|0|0|0|0|0|0|0|0|0|0|0|0|0|0|0|0|0|0	0.48	0.96	-1.38	10	0.19	2|0	2	1	875	GARE1_HUMAN
RRAGC_QL_CT	NP_079479.1	WDCP	2|0	2	1	2	0|0|0|0|0|0|0|0|0|0|0|0|0|0|0|0|0|0|0|0|0|0|0|0	0.48	0.96	-1.38	10	0.19	2|0	2	1	721	WDCP_HUMAN
RRAGC_QL_CT	NP_003791.3	RNGTT	2|0	2	1	2	0|0|0|0|0|0|0|0|0|0|0|0|0|0|0|0|0|0|0|0|0|0|0|0	0.48	0.96	-1.38	10	0.19	2|0	2	1	597	MCE1_HUMAN
RRAGC_QL_CT	NP_065922.3	LRCH2	2|0	2	1	2	0|0|0|0|0|0|0|0|0|0|0|0|0|0|0|0|0|0|0|0|0|0|0|0	0.48	0.96	-1.38	10	0.19	2|0	2	1	765	LRCH2_HUMAN
RRAGC_QL_CT	NP_060821.3	FGD6	2|0	2	1	2	0|0|0|0|0|0|0|0|0|0|0|0|0|0|0|0|0|0|0|0|0|0|0|0	0.48	0.96	-1.38	10	0.19	2|0	2	1	1430	FGD6_HUMAN
RRAGC_QL_CT	NP_079351.2	THOC7	2|0	2	1	2	0|0|0|0|0|0|0|0|0|0|0|0|0|0|0|0|0|0|0|0|0|0|0|0	0.48	0.96	-1.38	10	0.19	2|0	2	1	204	THOC7_HUMAN
RRAGC_QL_CT	NP_001106197.1	CEP170B	2|0	2	1	2	0|0|0|0|0|0|0|0|0|0|0|0|0|0|0|0|0|0|0|0|0|0|0|0	0.48	0.96	-1.38	10	0.19	2|0	2	1	1554	C170B_HUMAN
RRAGC_QL_CT	NP_006332.3	MAD2L2	2|0	2	1	2	0|0|0|0|0|0|0|0|0|0|0|0|0|0|0|0|0|0|0|0|0|0|0|0	0.48	0.96	-1.38	10	0.19	2|0	2	1	211	MD2L2_HUMAN
RRAGC_QL_CT	NP_055686.3	PAN2	2|0	2	1	2	0|0|0|0|0|0|0|0|0|0|0|0|0|0|0|0|0|0|0|0|0|0|0|0	0.48	0.96	-1.38	10	0.19	2|0	2	1	1198	PAN2_HUMAN
RRAGC_QL_CT	NP_612403.2	HNRNPLL	2|0	2	1	2	0|0|0|0|0|0|0|0|0|0|0|0|0|0|0|0|0|0|0|0|0|0|0|0	0.48	0.96	-1.38	10	0.19	2|0	2	1	542	HNRLL_HUMAN
RRAGC_QL_CT	NP_620149.1	LYPLAL1	2|0	2	1	2	0|0|0|0|0|0|0|0|0|0|0|0|0|0|0|0|0|0|0|0|0|0|0|0	0.48	0.96	-1.38	10	0.19	2|0	2	1	237	LYPL1_HUMAN
RRAGC_QL_CT	NP_056238.2	AASDHPPT	2|0	2	1	2	0|0|0|0|0|0|0|0|0|0|0|0|0|0|0|0|0|0|0|0|0|0|0|0	0.48	0.96	-1.38	10	0.19	2|0	2	1	309	ADPPT_HUMAN
RRAGC_QL_CT	NP_001129115.1	DCTN4	2|0	2	1	2	0|0|0|0|0|0|0|0|0|0|0|0|0|0|0|0|0|0|0|0|0|0|0|0	0.48	0.96	-1.38	10	0.19	2|0	2	1	467	DCTN4_HUMAN
RRAGC_QL_CT	NP_001132989.1	PRKRA	2|0	2	1	2	0|0|0|0|0|0|0|0|0|0|0|0|0|0|0|0|0|0|0|0|0|0|0|0	0.48	0.96	-1.38	10	0.19	2|0	2	1	302	PRKRA_HUMAN
RRAGC_QL_CT	NP_060434.2	SLC30A6	2|0	2	1	2	0|0|0|0|0|0|0|0|0|0|0|0|0|0|0|0|0|0|0|0|0|0|0|0	0.48	0.96	-1.38	10	0.19	2|0	2	1	461	ZNT6_HUMAN
RRAGC_QL_CT	NP_114091.3	BBS2	2|0	2	1	2	0|0|0|0|0|0|0|0|0|0|0|0|0|0|0|0|0|0|0|0|0|0|0|0	0.48	0.96	-1.38	10	0.19	2|0	2	1	721	BBS2_HUMAN
RRAGC_QL_CT	NP_076968.2	SPATA5L1	2|0	2	1	2	0|0|0|0|0|0|0|0|0|0|0|0|0|0|0|0|0|0|0|0|0|0|0|0	0.48	0.96	-1.38	10	0.19	2|0	2	1	753	SPA5L_HUMAN
RRAGC_QL_CT	NP_056235.4	DCAF13	2|0	2	1	2	0|0|0|0|0|0|0|0|0|0|0|0|0|0|0|0|0|0|0|0|0|0|0|0	0.48	0.96	-1.38	10	0.19	2|0	2	1	597	DCA13_HUMAN
RRAGC_QL_CT	NP_002262.3	IPO5	2|0	2	1	2	0|0|0|0|0|0|0|0|0|0|0|0|0|0|0|0|0|0|0|0|0|0|0|0	0.48	0.96	-1.38	10	0.19	2|0	2	1	1115	IPO5_HUMAN
RRAGC_QL_CT	NP_060705.2	CNDP2	2|0	2	1	2	0|0|0|0|0|0|0|0|0|0|0|0|0|0|0|0|0|0|0|0|0|0|0|0	0.48	0.96	-1.38	10	0.19	2|0	2	1	475	CNDP2_HUMAN
RRAGC_QL_CT	NP_060557.3	NDC1	2|0	2	1	2	0|0|0|0|0|0|0|0|0|0|0|0|0|0|0|0|0|0|0|0|0|0|0|0	0.48	0.96	-1.38	10	0.19	2|0	2	1	674	NDC1_HUMAN
RRAGC_QL_CT	NP_006540.3	CAMKK2	2|0	2	1	2	0|0|0|0|0|0|0|0|0|0|0|0|0|0|0|0|0|0|0|0|0|0|0|0	0.48	0.96	-1.38	10	0.19	2|0	2	1	588	KKCC2_HUMAN
RRAGC_QL_CT	NP_057122.2	SBDS	2|0	2	1	2	0|0|0|0|0|0|0|0|0|0|0|0|0|0|0|0|0|0|0|0|0|0|0|0	0.48	0.96	-1.38	10	0.19	2|0	2	1	250	SBDS_HUMAN
RRAGC_QL_CT	NP_001167532.1	SMG7	2|0	2	1	2	0|0|0|0|0|0|0|0|0|0|0|0|0|0|0|0|0|0|0|0|0|0|0|0	0.48	0.96	-1.38	10	0.19	2|0	2	1	1145	SMG7_HUMAN
RRAGC_QL_CT	NP_001172056.1	VAMP4	2|0	2	1	2	0|0|0|0|0|0|0|0|0|0|0|0|0|0|0|0|0|0|0|0|0|0|0|0	0.48	0.96	-1.38	10	0.19	2|0	2	1	140	VAMP4_HUMAN
RRAGC_QL_CT	NP_057297.2	TRIP4	2|0	2	1	2	0|0|0|0|0|0|0|0|0|0|0|0|0|0|0|0|0|0|0|0|0|0|0|0	0.48	0.96	-1.38	10	0.19	2|0	2	1	581	TRIP4_HUMAN
RRAGC_QL_CT	NP_004517.2	MCM2	2|0	2	1	2	0|0|0|0|0|0|0|0|0|0|0|0|0|0|0|0|0|0|0|0|0|0|0|0	0.48	0.96	-1.38	10	0.19	2|0	2	1	904	MCM2_HUMAN
RRAGC_QL_CT	NP_001239056.1	AP4E1	2|0	2	1	2	0|0|0|0|0|0|0|0|0|0|0|0|0|0|0|0|0|0|0|0|0|0|0|0	0.48	0.96	-1.38	10	0.19	2|0	2	1	1062	AP4E1_HUMAN
RRAGC_QL_CT	NP_006388.2	RNASEH2A	2|0	2	1	2	0|0|0|0|0|0|0|0|0|0|0|0|0|0|0|0|0|0|0|0|0|0|0|0	0.48	0.96	-1.38	10	0.19	2|0	2	1	299	THSD8_HUMAN
RRAGC_QL_CT	XP_003960466.1	LOC101060316	2|0	2	1	2	0|0|0|0|0|0|0|0|0|0|0|0|0|0|0|0|0|0|0|0|0|0|0|0	0.48	0.96	-1.38	10	0.19	2|0	2	1	1704
RRAGC_QL_CT	NP_055501.2	KIAA0355	2|0	2	1	2	0|0|0|0|0|0|0|0|0|0|0|0|0|0|0|0|0|0|0|0|0|0|0|0	0.48	0.96	-1.38	10	0.19	2|0	2	1	1070	K0355_HUMAN
RRAGC_QL_CT	NP_060530.3	IARS2	2|0	2	1	2	0|0|0|0|0|0|0|0|0|0|0|0|0|0|0|0|0|0|0|0|0|0|0|0	0.48	0.96	-1.38	10	0.19	2|0	2	1	1012	SYIM_HUMAN
RRAGC_QL_CT	NP_004508.1	ILK	2|0	2	1	2	0|0|0|0|0|0|0|0|0|0|0|0|0|0|0|0|0|0|0|0|0|0|0|0	0.48	0.96	-1.38	10	0.19	2|0	2	1	452	ILK_HUMAN
RRAGC_QL_CT	NP_004715.1	ZW10	2|0	2	1	2	0|0|0|0|0|0|0|0|0|0|0|0|0|0|0|0|0|0|0|0|0|0|0|0	0.48	0.96	-1.38	10	0.19	2|0	2	1	779	ZW10_HUMAN
RRAGC_QL_CT	NP_006126.1	CAPZA1	2|0	2	1	2	0|0|0|0|0|0|0|0|0|0|0|0|0|0|0|0|0|0|0|0|0|0|0|0	0.48	0.96	-1.38	10	0.19	2|0	2	1	286	CAZA1_HUMAN
RRAGC_QL_CT	NP_004989.2	MYO1E	2|0	2	1	2	0|0|0|0|0|0|0|0|0|0|0|0|0|0|0|0|0|0|0|0|0|0|0|0	0.48	0.96	-1.38	10	0.19	2|0	2	1	1108	MYO1E_HUMAN
RRAGC_QL_CT	NP_055618.2	ZNF518A	2|0	2	1	2	0|0|0|0|0|0|0|0|0|0|0|0|0|0|0|0|0|0|0|0|0|0|0|0	0.48	0.96	-1.38	10	0.19	2|0	2	1	1483	Z518A_HUMAN
RRAGC_QL_CT	NP_006657.1	RUVBL2	2|0	2	1	2	0|0|0|0|0|0|0|0|0|0|0|0|0|0|0|0|0|0|0|0|0|0|0|0	0.48	0.96	-1.38	10	0.19	2|0	2	1	463	RUVB2_HUMAN
RRAGC_QL_CT	NP_055715.3	COBLL1	2|0	2	1	2	0|0|0|0|0|0|0|0|0|0|0|0|0|0|0|0|0|0|0|0|0|0|0|0	0.48	0.96	-1.38	10	0.19	2|0	2	1	1166	COBL1_HUMAN
RRAGC_QL_CT	NP_003123.2	SRM	2|0	2	1	2	0|0|0|0|0|0|0|0|0|0|0|0|0|0|0|0|0|0|0|0|0|0|0|0	0.48	0.96	-1.38	10	0.19	2|0	2	1	302	SPEE_HUMAN
RRAGC_QL_CT	NP_008860.4	SKIV2L	2|0	2	1	2	0|0|0|0|0|0|0|0|0|0|0|0|0|0|0|0|0|0|0|0|0|0|0|0	0.48	0.96	-1.38	10	0.19	2|0	2	1	1246	SKIV2_HUMAN
RRAGC_QL_CT	NP_001025055.1	PLEKHG1	2|0	2	1	2	0|0|0|0|0|0|0|0|0|0|0|0|0|0|0|0|0|0|0|0|0|0|0|0	0.48	0.96	-1.38	10	0.19	2|0	2	1	1385	PKHG1_HUMAN
RRAGC_QL_CT	NP_004277.2	GTPBP1	2|0	2	1	2	0|0|0|0|0|0|0|0|0|0|0|0|0|0|0|0|0|0|0|0|0|0|0|0	0.48	0.96	-1.38	10	0.19	2|0	2	1	669	GTPB1_HUMAN
RRAGC_QL_CT	NP_060786.1	KLHL26	2|0	2	1	2	0|0|0|0|0|0|0|0|0|0|0|0|0|0|0|0|0|0|0|0|0|0|0|0	0.48	0.96	-1.38	10	0.19	2|0	2	1	615	KLH26_HUMAN
RRAGC_QL_CT	NP_996790.3	PRKAA1	2|0	2	1	2	0|0|0|0|0|0|0|0|0|0|0|0|0|0|0|0|0|0|0|0|0|0|0|0	0.48	0.96	-1.38	10	0.19	2|0	2	1	574	AAPK1_HUMAN
RRAGC_QL_CT	NP_003482.1	NAA10	2|0	2	1	2	0|0|0|0|0|0|0|0|0|0|0|0|0|0|0|0|0|0|0|0|0|0|0|0	0.48	0.96	-1.38	10	0.19	2|0	2	1	235	NAA10_HUMAN
RRAGC_QL_CT	NP_001035918.1	STK26	2|0	2	1	2	0|0|0|0|0|0|0|0|0|0|0|0|0|0|0|0|0|0|0|0|0|0|0|0	0.48	0.96	-1.38	10	0.19	2|0	2	1	339	STK26_HUMAN
RRAGC_QL_CT	NP_001124163.1	PPP3CA	2|0	2	1	2	0|0|0|0|0|0|0|0|0|0|0|0|0|0|0|0|0|0|0|0|0|0|0|0	0.48	0.96	-1.38	10	0.19	2|0	2	1	511	PP2BA_HUMAN
RRAGC_QL_CT	NP_005403.2	SHMT2	2|0	2	1	2	0|0|0|0|0|0|0|0|0|0|0|0|0|0|0|0|0|0|0|0|0|0|0|0	0.48	0.96	-1.38	10	0.19	2|0	2	1	504	GLYM_HUMAN
RRAGC_QL_CT	NP_110416.1	HM13	2|0	2	1	2	0|0|0|0|0|0|0|0|0|0|0|0|0|0|0|0|0|0|0|0|0|0|0|0	0.48	0.96	-1.38	10	0.19	2|0	2	1	377	HM13_HUMAN
RRAGC_QL_CT	NP_001193638.1	PRKAG1	2|0	2	1	2	0|0|0|0|0|0|0|0|0|0|0|0|0|0|0|0|0|0|0|0|0|0|0|0	0.48	0.96	-1.38	10	0.19	2|0	2	1	340	AAKG1_HUMAN
RRAGC_QL_CT	NP_060802.1	DDX19A	2|0	2	1	2	0|0|0|0|0|0|0|0|0|0|0|0|0|0|0|0|0|0|0|0|0|0|0|0	0.48	0.96	-1.38	10	0.19	2|0	2	1	478	DD19A_HUMAN
RRAGC_QL_CT	NP_060828.2	ABCF3	2|0	2	1	2	0|0|0|0|0|0|0|0|0|0|0|0|0|0|0|0|0|0|0|0|0|0|0|0	0.48	0.96	-1.38	10	0.19	2|0	2	1	709	ABCF3_HUMAN
RRAGC_QL_CT	NP_055925.2	SMC5	2|0	2	1	2	0|0|0|0|0|0|0|0|0|0|0|0|0|0|0|0|0|0|0|0|0|0|0|0	0.48	0.96	-1.38	10	0.19	2|0	2	1	1101	SMC5_HUMAN
RRAGC_QL_CT	NP_003560.2	STX7	2|0	2	1	2	0|0|0|0|0|0|0|0|0|0|0|0|0|0|0|0|0|0|0|0|0|0|0|0	0.48	0.96	-1.38	10	0.19	2|0	2	1	261	STX7_HUMAN
RRAGC_QL_CT	NP_001124495.1	PEX5	2|0	2	1	2	0|0|0|0|0|0|0|0|0|0|0|0|0|0|0|0|0|0|0|0|0|0|0|0	0.48	0.96	-1.38	10	0.19	2|0	2	1	654	PEX5_HUMAN
RRAGC_QL_CT	NP_057019.3	EEF1AKNMT	2|0	2	1	2	0|0|0|0|0|0|0|0|0|0|0|0|0|0|0|0|0|0|0|0|0|0|0|0	0.48	0.96	-1.38	10	0.19	2|0	2	1	699	EFNMT_HUMAN
RRAGC_QL_CT	NP_004448.2	ACSL3	2|0	2	1	2	0|0|0|0|0|0|0|0|0|0|0|0|0|0|0|0|0|0|0|0|0|0|0|0	0.48	0.96	-1.38	10	0.19	2|0	2	1	720	ACSL3_HUMAN
RRAGC_QL_CT	NP_653319.1	SPICE1	2|0	2	1	2	0|0|0|0|0|0|0|0|0|0|0|0|0|0|0|0|0|0|0|0|0|0|0|0	0.48	0.96	-1.38	10	0.19	2|0	2	1	855	SPICE_HUMAN
RRAGC_QL_CT	NP_071735.2	RBSN	2|0	2	1	2	0|0|0|0|0|0|0|0|0|0|0|0|0|0|0|0|0|0|0|0|0|0|0|0	0.48	0.96	-1.38	10	0.19	2|0	2	1	784	RBNS5_HUMAN
RRAGC_QL_CT	NP_004697.2	ARHGEF1	2|0	2	1	2	0|0|0|0|0|0|0|0|0|0|0|0|0|0|0|0|0|0|0|0|0|0|0|0	0.48	0.96	-1.38	10	0.19	2|0	2	1	912	ARHG1_HUMAN
RRAGC_QL_CT	NP_001244927.1	VPS50	2|0	2	1	2	0|0|0|0|0|0|0|0|0|0|0|0|0|0|0|0|0|0|0|0|0|0|0|0	0.48	0.96	-1.38	10	0.19	2|0	2	1	934	VPS50_HUMAN
RRAGC_QL_CT	NP_079110.1	MCMBP	2|0	2	1	2	0|0|0|0|0|0|0|0|0|0|0|0|0|0|0|0|0|0|0|0|0|0|0|0	0.48	0.96	-1.38	10	0.19	2|0	2	1	642	MCMBP_HUMAN
RRAGC_QL_CT	NP_055872.4	MYCBP2	2|0	2	1	2	0|0|0|0|0|0|0|0|0|0|0|0|0|0|0|0|0|0|0|0|0|0|0|0	0.48	0.96	-1.38	10	0.19	2|0	2	1	4678	MYCB2_HUMAN
RRAGC_QL_CT	NP_073619.2	MPHOSPH9	2|0	2	1	2	0|0|0|0|0|0|0|0|0|0|0|0|0|0|0|0|0|0|0|0|0|0|0|0	0.48	0.96	-1.38	10	0.19	2|0	2	1	1031	MPP9_HUMAN
RRAGC_QL_CT	NP_000782.1	DHFR	2|0	2	1	2	0|0|0|0|0|0|0|0|0|0|0|0|0|0|0|0|0|0|0|0|0|0|0|0	0.48	0.96	-1.38	10	0.19	2|0	2	1	187	DYR_HUMAN
RRAGC_QL_CT	NP_003896.1	NAE1	2|0	2	1	2	0|0|0|0|0|0|0|0|0|0|0|0|0|0|0|0|0|0|0|0|0|0|0|0	0.48	0.96	-1.38	10	0.19	2|0	2	1	534	ULA1_HUMAN
RRAGC_QL_CT	NP_001193987.1	INTS14	2|0	2	1	2	0|0|0|0|0|0|0|0|0|0|0|0|0|0|0|0|0|0|0|0|0|0|0|0	0.48	0.96	-1.38	10	0.19	2|0	2	1	500	INT14_HUMAN
RRAGC_QL_CT	NP_056131.2	PPP1R13B	2|0	2	1	2	0|0|0|0|0|0|0|0|0|0|0|0|0|0|0|0|0|0|0|0|0|0|0|0	0.48	0.96	-1.38	10	0.19	2|0	2	1	1090	ASPP1_HUMAN
RRAGC_QL_CT	NP_000225.1	LIG1	2|0	2	1	2	0|0|0|0|0|0|0|0|0|0|0|0|0|0|0|0|0|0|0|0|0|0|0|0	0.48	0.96	-1.38	10	0.19	2|0	2	1	919	DNLI1_HUMAN
RRAGC_QL_CT	NP_068810.3	RELA	2|0	2	1	2	0|0|0|0|0|0|0|0|0|0|0|0|0|0|0|0|0|0|0|0|0|0|0|0	0.48	0.96	-1.38	10	0.19	2|0	2	1	551	TF65_HUMAN
RRAGC_QL_CT	NP_006512.2	TFE3	2|0	2	1	2	0|0|0|0|0|0|0|0|0|0|0|0|0|0|0|0|0|0|0|0|0|0|0|0	0.48	0.96	-1.38	10	0.19	2|0	2	1	575	TFE3_HUMAN
RRAGC_QL_CT	NP_002620.1	PGAM1	2|0	2	1	2	0|0|0|0|0|0|0|0|0|0|0|0|0|0|0|0|0|0|0|0|0|0|0|0	0.48	0.96	-1.38	10	0.19	2|0	2	1	254	PGAM1_HUMAN
RRAGC_QL_CT	NP_065069.1	RALGAPB	2|0	2	1	2	0|0|0|0|0|0|0|0|0|0|0|0|0|0|0|0|0|0|0|0|0|0|0|0	0.48	0.96	-1.38	10	0.19	2|0	2	1	1494	RLGPB_HUMAN
RRAGC_QL_CT	NP_444279.2	CNTROB	2|0	2	1	2	0|0|0|0|0|0|0|0|0|0|0|0|0|0|0|0|0|0|0|0|0|0|0|0	0.48	0.96	-1.38	10	0.19	2|0	2	1	903	CNTRB_HUMAN
RRAGC_QL_CT	NP_060414.3	USP47	2|0	2	1	2	0|0|0|0|0|0|0|0|0|0|0|0|0|0|0|0|0|0|0|0|0|0|0|0	0.48	0.96	-1.38	10	0.19	2|0	2	1	1287	UBP47_HUMAN
RRAGC_QL_CT	NP_060421.2	SMPD4	2|0	2	1	2	0|0|0|0|0|0|0|0|0|0|0|0|0|0|0|0|0|0|0|0|0|0|0|0	0.48	0.96	-1.38	10	0.19	2|0	2	1	866	NSMA3_HUMAN
RRAGC_QL_CT	NP_976029.1	RBPJ	2|0	2	1	2	0|0|0|0|0|0|0|0|0|0|0|0|0|0|0|0|0|0|0|0|0|0|0|0	0.48	0.96	-1.38	10	0.19	2|0	2	1	486	SUH_HUMAN
RRAGC_QL_CT	NP_001073944.1	PLEKHM3	2|0	2	1	2	0|0|0|0|0|0|0|0|0|0|0|0|0|0|0|0|0|0|0|0|0|0|0|0	0.48	0.96	-1.38	10	0.19	2|0	2	1	761	PKHM3_HUMAN
RRAGC_QL_CT	NP_057205.2	KCTD3	2|0	2	1	2	0|0|0|0|0|0|0|0|0|0|0|0|0|0|0|0|0|0|0|0|0|0|0|0	0.48	0.96	-1.38	10	0.19	2|0	2	1	815	KCTD3_HUMAN
RRAGC_QL_CT	NP_113654.4	TRAPPC9	2|0	2	1	2	0|0|0|0|0|0|0|0|0|0|0|0|0|0|0|0|0|0|0|0|0|0|0|0	0.48	0.96	-1.38	10	0.19	2|0	2	1	1246	TPPC9_HUMAN
RRAGC_QL_CT	NP_057407.2	HERC5	2|0	2	1	2	0|0|0|0|0|0|0|0|0|0|0|0|0|0|0|0|0|0|0|0|0|0|0|0	0.48	0.96	-1.38	10	0.19	2|0	2	1	1024	HERC5_HUMAN
RRAGC_QL_CT	NP_006351.2	EIF3M	2|0	2	1	2	0|0|0|0|0|0|0|0|0|0|0|0|0|0|0|0|0|0|0|0|0|0|0|0	0.48	0.96	-1.38	10	0.19	2|0	2	1	374	EIF3M_HUMAN
RRAGC_QL_CT	DECOY17768	DECOY17768	2|0	2	1	2	0|0|0|0|0|0|0|0|0|0|0|0|0|0|0|0|0|0|0|0|0|0|0|0	0.48	0.96	-1.38	10	0.19	2|0	2	1	750
RRAGC_QL_CT	NP_001070674.1	SEC31A	2|0	2	1	2	0|0|0|0|0|0|0|0|0|0|0|0|0|0|0|0|0|0|0|0|0|0|0|0	0.48	0.96	-1.38	10	0.19	2|0	2	1	1106	SC31A_HUMAN
RRAGC_QL_CT	NP_009093.1	TFEB	2|0	2	1	2	0|0|0|0|0|0|0|0|0|0|0|0|0|0|0|0|0|0|0|0|0|0|0|0	0.48	0.96	-1.38	10	0.19	2|0	2	1	476	TFEB_HUMAN
RRAGC_QL_CT	NP_057406.2	RAB14	2|0	2	1	2	0|0|0|0|0|0|0|0|0|0|0|0|0|0|0|0|0|0|0|0|0|0|0|0	0.48	0.96	-1.38	10	0.19	2|0	2	1	215	RAB14_HUMAN
RRAGC_QL_CT	NP_705718.1	CAMK1D	2|0	2	1	2	0|0|0|0|0|0|0|0|0|0|0|0|0|0|0|0|0|0|0|0|0|0|0|0	0.48	0.96	-1.38	10	0.19	2|0	2	1	385	KCC1D_HUMAN
RRAGC_QL_CT	DECOY35123	DECOY35123	2|0	2	1	2	0|0|0|0|0|0|0|0|0|0|0|0|0|0|0|0|0|0|0|0|0|0|0|0	0.48	0.96	-1.38	10	0.19	2|0	2	1	750
RRAGC_QL_CT	NP_940968.1	C5orf34	2|0	2	1	2	0|0|0|0|0|0|0|0|0|0|0|0|0|0|0|0|0|0|0|0|0|0|0|0	0.48	0.96	-1.38	10	0.19	2|0	2	1	638	CE034_HUMAN
RRAGC_QL_CT	NP_004610.1	TRAF5	2|0	2	1	2	0|0|0|0|0|0|0|0|0|0|0|0|0|0|0|0|0|0|0|0|0|0|0|0	0.48	0.96	-1.38	10	0.19	2|0	2	1	557	TRAF5_HUMAN
RRAGC_QL_CT	NP_055685.3	ZBTB40	2|0	2	1	2	0|0|0|0|0|0|0|0|0|0|0|0|0|0|0|0|0|0|0|0|0|0|0|0	0.48	0.96	-1.38	10	0.19	2|0	2	1	1239	ZBT40_HUMAN
RRAGC_QL_CT	NP_059107.1	SMN2	0|2	2	1	2	0|0|0|0|0|0|0|0|0|0|0|0|0|0|0|0|0|0|0|0|0|0|0|0	0.48	0.96	-1.38	10	0.19	0|2	2	1	294	SMN_HUMAN
RRAGC_QL_CT	NP_055740.3	R3HDM2	0|2	2	1	2	0|0|0|0|0|0|0|0|0|0|0|0|0|0|0|0|0|0|0|0|0|0|0|0	0.48	0.96	-1.38	10	0.19	0|2	2	1	976	R3HD2_HUMAN
RRAGC_QL_CT	NP_001139699.1	RPS20	0|2	2	1	2	0|0|0|0|0|0|0|0|0|0|0|0|0|0|0|0|0|0|0|0|0|0|0|0	0.48	0.96	-1.38	10	0.19	0|2	2	1	142	RS20_HUMAN
RRAGC_QL_CT	NP_036313.3	FKBP8	0|2	2	1	2	0|0|0|0|0|0|0|0|0|0|0|0|0|0|0|0|0|0|0|0|0|0|0|0	0.48	0.96	-1.38	10	0.19	0|2	2	1	413	FKBP8_HUMAN
RRAGC_QL_CT	NP_001032409.2	CYFIP2	0|2	2	1	2	0|0|0|0|0|0|0|0|0|0|0|0|0|0|0|0|0|0|0|0|0|0|0|0	0.48	0.96	-1.38	10	0.19	0|2	2	1	1253	CYFP2_HUMAN
RRAGC_QL_CT	NP_005757.1	FARP1	0|2	2	1	2	0|0|0|0|0|0|0|0|0|0|0|0|0|0|0|0|0|0|0|0|0|0|0|0	0.48	0.96	-1.38	10	0.19	0|2	2	1	1045	FARP1_HUMAN
RRAGC_QL_CT	NP_006147.1	NEDD8	0|2	2	1	2	0|0|0|0|0|0|0|0|0|0|0|0|0|0|0|0|0|0|0|0|0|0|0|0	0.48	0.96	-1.38	10	0.19	0|2	2	1	81	NEDD8_HUMAN
RRAGC_QL_CT	NP_872339.2	FAAP20	0|2	2	1	2	0|0|0|0|0|0|0|0|0|0|0|0|0|0|0|0|0|0|0|0|0|0|0|0	0.48	0.96	-1.38	10	0.19	0|2	2	1	180	FAP20_HUMAN
RRAGC_QL_CT	NP_055781.2	DHX30	0|2	2	1	2	0|0|0|0|0|0|0|0|0|0|0|0|0|0|0|0|0|0|0|0|0|0|0|0	0.48	0.96	-1.38	10	0.19	0|2	2	1	1155	DHX30_HUMAN
RRAGC_QL_CT	NP_112243.1	RAB1B	0|2	2	1	2	0|0|0|0|0|0|0|0|0|0|0|0|0|0|0|0|0|0|0|0|0|0|0|0	0.48	0.96	-1.38	10	0.19	0|2	2	1	201	RAB1B_HUMAN
RRAGC_QL_CT	NP_006313.1	TUBGCP3	0|2	2	1	2	0|0|0|0|0|0|0|0|0|0|0|0|0|0|0|0|0|0|0|0|0|0|0|0	0.48	0.96	-1.38	10	0.19	0|2	2	1	907	GCP3_HUMAN
RRAGC_QL_CT	NP_005678.3	FARSB	0|2	2	1	2	0|0|0|0|0|0|0|0|0|0|0|0|0|0|0|0|0|0|0|0|0|0|0|0	0.48	0.96	-1.38	10	0.19	0|2	2	1	589	SYFB_HUMAN
RRAGC_QL_CT	NP_065970.2	ALS2	0|2	2	1	2	0|0|0|0|0|0|0|0|0|0|0|0|0|0|0|0|0|0|0|0|0|0|0|0	0.48	0.96	-1.38	10	0.19	0|2	2	1	1657	ALS2_HUMAN
RRAGC_QL_CT	NP_076982.3	SECISBP2	0|2	2	1	2	0|0|0|0|0|0|0|0|0|0|0|0|0|0|0|0|0|0|0|0|0|0|0|0	0.48	0.96	-1.38	10	0.19	0|2	2	1	854	SEBP2_HUMAN
RRAGC_QL_CT	NP_006861.1	DSTN	0|2	2	1	2	0|0|0|0|0|0|0|0|0|0|0|0|0|0|0|0|0|0|0|0|0|0|0|0	0.48	0.96	-1.38	10	0.19	0|2	2	1	165	DEST_HUMAN
RRAGC_QL_CT	NP_056046.1	NUP160	0|2	2	1	2	0|0|0|0|0|0|0|0|0|0|0|0|0|0|0|0|0|0|0|0|0|0|0|0	0.48	0.96	-1.38	10	0.19	0|2	2	1	1436	NU160_HUMAN
RRAGC_QL_CT	NP_060285.2	HAUS4	0|2	2	1	2	0|0|0|0|0|0|0|0|0|0|0|0|0|0|0|0|0|0|0|0|0|0|0|0	0.48	0.96	-1.38	10	0.19	0|2	2	1	363	HAUS4_HUMAN
RRAGC_QL_CT	NP_061872.2	CCSER2	0|2	2	1	2	0|0|0|0|0|0|0|0|0|0|0|0|0|0|0|0|0|0|0|0|0|0|0|0	0.48	0.96	-1.38	10	0.19	0|2	2	1	834	CCSE2_HUMAN
RRAGC_QL_CT	NP_001243595.1	FAM193A	0|2	2	1	2	0|0|0|0|0|0|0|0|0|0|0|0|0|0|0|0|0|0|0|0|0|0|0|0	0.48	0.96	-1.38	10	0.19	0|2	2	1	1265	F193A_HUMAN
RRAGC_QL_CT	NP_060668.2	DNAJC11	0|2	2	1	2	0|0|0|0|0|0|0|0|0|0|0|0|0|0|0|0|0|0|0|0|0|0|0|0	0.48	0.96	-1.38	10	0.19	0|2	2	1	559	DJC11_HUMAN
RRAGC_QL_CT	NP_006720.1	DIAPH2	0|2	2	1	2	0|0|0|0|0|0|0|0|0|0|0|0|0|0|0|0|0|0|0|0|0|0|0|0	0.48	0.96	-1.38	10	0.19	0|2	2	1	1101	DIAP2_HUMAN
RRAGC_QL_CT	DECOY370	DECOY370	0|2	2	1	2	0|0|0|0|0|0|0|0|0|0|0|0|0|0|0|0|0|0|0|0|0|0|0|0	0.48	0.96	-1.38	10	0.19	0|2	2	1	750
RRAGC_TN_CT	NP_056126.1	OBSL1	2|0	2	1	2	0|0|0|0|0|0|0|0|0|0|0|0|0|0|0|0|0|0|0|0|0|0|0|0	0.48	0.96	-1.38	10	0.19	2|0	2	1	1896	OBSL1_HUMAN
RRAGC_TN_CT	NP_001120662.1	CSK	2|0	2	1	2	0|0|0|0|0|0|0|0|0|0|0|0|0|0|0|0|0|0|0|0|0|0|0|0	0.48	0.96	-1.38	10	0.19	2|0	2	1	450	CSK_HUMAN
RRAGC_TN_CT	NP_001127852.1	TBC1D5	2|0	2	1	2	0|0|0|0|0|0|0|0|0|0|0|0|0|0|0|0|0|0|0|0|0|0|0|0	0.48	0.96	-1.38	10	0.19	2|0	2	1	795	TBCD5_HUMAN
RRAGC_TN_CT	NP_940877.2	FAM171A2	2|0	2	1	2	0|0|0|0|0|0|0|0|0|0|0|0|0|0|0|0|0|0|0|0|0|0|0|0	0.48	0.96	-1.38	10	0.19	2|0	2	1	826	F1712_HUMAN
RRAGC_TN_CT	NP_680090.1	CTSB	2|0	2	1	2	0|0|0|0|0|0|0|0|0|0|0|0|0|0|0|0|0|0|0|0|0|0|0|0	0.48	0.96	-1.38	10	0.19	2|0	2	1	339	CATB_HUMAN
RRAGC_TN_CT	NP_001139588.1	DIP2A	2|0	2	1	2	0|0|0|0|0|0|0|0|0|0|0|0|0|0|0|0|0|0|0|0|0|0|0|0	0.48	0.96	-1.38	10	0.19	2|0	2	1	1567	DIP2A_HUMAN
RRAGC_TN_CT	NP_001530.1	DNAJA1	2|0	2	1	2	0|0|0|0|0|0|0|0|0|0|0|0|0|0|0|0|0|0|0|0|0|0|0|0	0.48	0.96	-1.38	10	0.19	2|0	2	1	397	DNJA1_HUMAN
RRAGC_TN_CT	NP_004522.1	MOCS2	2|0	2	1	2	0|0|0|0|0|0|0|0|0|0|0|0|0|0|0|0|0|0|0|0|0|0|0|0	0.48	0.96	-1.38	10	0.19	2|0	2	1	188	MOC2B_HUMAN
RRAGC_TN_CT	NP_055692.2	HELZ	2|0	2	1	2	0|0|0|0|0|0|0|0|0|0|0|0|0|0|0|0|0|0|0|0|0|0|0|0	0.48	0.96	-1.38	10	0.19	2|0	2	1	1942	HELZ_HUMAN
RRAGC_TN_CT	NP_004989.2	MYO1E	2|0	2	1	2	0|0|0|0|0|0|0|0|0|0|0|0|0|0|0|0|0|0|0|0|0|0|0|0	0.48	0.96	-1.38	10	0.19	2|0	2	1	1108	MYO1E_HUMAN
RRAGC_TN_CT	NP_005852.2	STUB1	2|0	2	1	2	0|0|0|0|0|0|0|0|0|0|0|0|0|0|0|0|0|0|0|0|0|0|0|0	0.48	0.96	-1.38	10	0.19	2|0	2	1	303	CHIP_HUMAN
RRAGC_TN_CT	NP_112493.2	SEH1L	2|0	2	1	2	0|0|0|0|0|0|0|0|0|0|0|0|0|0|0|0|0|0|0|0|0|0|0|0	0.48	0.96	-1.38	10	0.19	2|0	2	1	360	SEH1_HUMAN
RRAGC_TN_CT	NP_848604.3	STXBP4	2|0	2	1	2	0|0|0|0|0|0|0|0|0|0|0|0|0|0|0|0|0|0|0|0|0|0|0|0	0.48	0.96	-1.38	10	0.19	2|0	2	1	553	STXB4_HUMAN
RRAGC_TN_CT	NP_060480.1	IFT57	2|0	2	1	2	0|0|0|0|0|0|0|0|0|0|0|0|0|0|0|0|0|0|0|0|0|0|0|0	0.48	0.96	-1.38	10	0.19	2|0	2	1	429	IFT57_HUMAN
RRAGC_TN_CT	NP_060282.1	CHCHD3	2|0	2	1	2	0|0|0|0|0|0|0|0|0|0|0|0|0|0|0|0|0|0|0|0|0|0|0|0	0.48	0.96	-1.38	10	0.19	2|0	2	1	227	MIC19_HUMAN
RRAGC_TN_CT	NP_064628.1	TOMM22	2|0	2	1	2	0|0|0|0|0|0|0|0|0|0|0|0|0|0|0|0|0|0|0|0|0|0|0|0	0.48	0.96	-1.38	10	0.19	2|0	2	1	142	TOM22_HUMAN
RRAGC_TN_CT	NP_061120.3	MARK1	2|0	2	1	2	0|0|0|0|0|0|0|0|0|0|0|0|0|0|0|0|0|0|0|0|0|0|0|0	0.48	0.96	-1.38	10	0.19	2|0	2	1	795	MARK1_HUMAN
RRAGC_TN_CT	NP_005424.1	YES1	2|0	2	1	2	0|0|0|0|0|0|0|0|0|0|0|0|0|0|0|0|0|0|0|0|0|0|0|0	0.48	0.96	-1.38	10	0.19	2|0	2	1	543	YES_HUMAN
RRAGC_TN_CT	NP_001171866.1	EPB41L5	2|0	2	1	2	0|0|0|0|0|0|0|0|0|0|0|0|0|0|0|0|0|0|0|0|0|0|0|0	0.48	0.96	-1.38	10	0.19	2|0	2	1	687	E41L5_HUMAN
RRAGC_TN_CT	NP_056031.2	PPIP5K2	2|0	2	1	2	0|0|0|0|0|0|0|0|0|0|0|0|0|0|0|0|0|0|0|0|0|0|0|0	0.48	0.96	-1.38	10	0.19	2|0	2	1	1222	VIP2_HUMAN
RRAGC_TN_CT	NP_057392.1	CMPK1	2|0	2	1	2	0|0|0|0|0|0|0|0|0|0|0|0|0|0|0|0|0|0|0|0|0|0|0|0	0.48	0.96	-1.38	10	0.19	2|0	2	1	228	KCY_HUMAN
RRAGC_TN_CT	NP_001093859.1	TMEM192	2|0	2	1	2	0|0|0|0|0|0|0|0|0|0|0|0|0|0|0|0|0|0|0|0|0|0|0|0	0.48	0.96	-1.38	10	0.19	2|0	2	1	271	TM192_HUMAN
RRAGC_TN_CT	NP_001135994.1	FBXO5	2|0	2	1	2	0|0|0|0|0|0|0|0|0|0|0|0|0|0|0|0|0|0|0|0|0|0|0|0	0.48	0.96	-1.38	10	0.19	2|0	2	1	401	FBX5_HUMAN
RRAGC_TN_CT	NP_060561.3	ELP3	2|0	2	1	2	0|0|0|0|0|0|0|0|0|0|0|0|0|0|0|0|0|0|0|0|0|0|0|0	0.48	0.96	-1.38	10	0.19	2|0	2	1	547	ELP3_HUMAN
RRAGC_TN_CT	NP_000262.2	NPC1	2|0	2	1	2	0|0|0|0|0|0|0|0|0|0|0|0|0|0|0|0|0|0|0|0|0|0|0|0	0.48	0.96	-1.38	10	0.19	2|0	2	1	1278	NPC1_HUMAN
RRAGC_TN_CT	NP_002620.1	PGAM1	2|0	2	1	2	0|0|0|0|0|0|0|0|0|0|0|0|0|0|0|0|0|0|0|0|0|0|0|0	0.48	0.96	-1.38	10	0.19	2|0	2	1	254	PGAM1_HUMAN
RRAGC_TN_CT	NP_112589.1	CDCA3	2|0	2	1	2	0|0|0|0|0|0|0|0|0|0|0|0|0|0|0|0|0|0|0|0|0|0|0|0	0.48	0.96	-1.38	10	0.19	2|0	2	1	268	CDCA3_HUMAN
RRAGC_TN_CT	NP_065698.1	JPH1	2|0	2	1	2	0|0|0|0|0|0|0|0|0|0|0|0|0|0|0|0|0|0|0|0|0|0|0|0	0.48	0.96	-1.38	10	0.19	2|0	2	1	661	JPH1_HUMAN
RRAGC_TN_CT	NP_115984.3	PPP1R9B	2|0	2	1	2	0|0|0|0|0|0|0|0|0|0|0|0|0|0|0|0|0|0|0|0|0|0|0|0	0.48	0.96	-1.38	10	0.19	2|0	2	1	817	NEB2_HUMAN
RRAGC_TN_CT	NP_004454.2	FGD1	2|0	2	1	2	0|0|0|0|0|0|0|0|0|0|0|0|0|0|0|0|0|0|0|0|0|0|0|0	0.48	0.96	-1.38	10	0.19	2|0	2	1	961	FGD1_HUMAN
RRAGC_TN_CT	NP_057490.2	UFC1	2|0	2	1	2	0|0|0|0|0|0|0|0|0|0|0|0|0|0|0|0|0|0|0|0|0|0|0|0	0.48	0.96	-1.38	10	0.19	2|0	2	1	167	UFC1_HUMAN
RRAGC_TN_CT	NP_056193.2	VPS13D	2|0	2	1	2	0|0|0|0|0|0|0|0|0|0|0|0|0|0|0|0|0|0|0|0|0|0|0|0	0.48	0.96	-1.38	10	0.19	2|0	2	1	4388	VP13D_HUMAN
RRAGC_TN_CT	NP_115570.1	RPF2	2|0	2	1	2	0|0|0|0|0|0|0|0|0|0|0|0|0|0|0|0|0|0|0|0|0|0|0|0	0.48	0.96	-1.38	10	0.19	2|0	2	1	306	RPF2_HUMAN
RRAGC_TN_CT	NP_005819.3	DCAF7	0|2	2	1	2	0|0|0|0|0|0|0|0|0|0|0|0|0|0|0|0|0|0|0|0|0|0|0|0	0.48	0.96	-1.38	10	0.19	0|2	2	1	342	DCAF7_HUMAN
RRAGC_TN_CT	NP_060140.2	OTUB1	0|2	2	1	2	0|0|0|0|0|0|0|0|0|0|0|0|0|0|0|0|0|0|0|0|0|0|0|0	0.48	0.96	-1.38	10	0.19	0|2	2	1	271	OTUB1_HUMAN
RRAGC_TN_CT	NP_001073141.1	FNDC3A	0|2	2	1	2	0|0|0|0|0|0|0|0|0|0|0|0|0|0|0|0|0|0|0|0|0|0|0|0	0.48	0.96	-1.38	10	0.19	0|2	2	1	1198	FND3A_HUMAN
RRAGC_TN_CT	NP_005678.3	FARSB	0|2	2	1	2	0|0|0|0|0|0|0|0|0|0|0|0|0|0|0|0|0|0|0|0|0|0|0|0	0.48	0.96	-1.38	10	0.19	0|2	2	1	589	SYFB_HUMAN
RRAGC_TN_CT	NP_055900.4	RAP1GAP2	0|2	2	1	2	0|0|0|0|0|0|0|0|0|0|0|0|0|0|0|0|0|0|0|0|0|0|0|0	0.48	0.96	-1.38	10	0.19	0|2	2	1	730	RPGP2_HUMAN
RRAGC_TN_CT	NP_660309.1	NUDCD2	0|2	2	1	2	0|0|0|0|0|0|0|0|0|0|0|0|0|0|0|0|0|0|0|0|0|0|0|0	0.48	0.96	-1.38	10	0.19	0|2	2	1	157	NUDC2_HUMAN
RRAGC_TN_CT	NP_066189.3	SH2B2	0|2	2	1	2	0|0|0|0|0|0|0|0|0|0|0|0|0|0|0|0|0|0|0|0|0|0|0|0	0.48	0.96	-1.38	10	0.19	0|2	2	1	675	SH2B2_HUMAN
RRAGC_TN_CT	NP_055872.4	MYCBP2	0|2	2	1	2	0|0|0|0|0|0|0|0|0|0|0|0|0|0|0|0|0|0|0|0|0|0|0|0	0.48	0.96	-1.38	10	0.19	0|2	2	1	4678	MYCB2_HUMAN
RRAGC_TN_CT	NP_001046.2	SULT1A1	0|2	2	1	2	0|0|0|0|0|0|0|0|0|0|0|0|0|0|0|0|0|0|0|0|0|0|0|0	0.48	0.96	-1.38	10	0.19	0|2	2	1	295	ST1A1_HUMAN
RRAGC_TN_CT	NP_001186190.1	UCHL5	0|2	2	1	2	0|0|0|0|0|0|0|0|0|0|0|0|0|0|0|0|0|0|0|0|0|0|0|0	0.48	0.96	-1.38	10	0.19	0|2	2	1	328	UCHL5_HUMAN
RRAGC_TN_CT	NP_001117.2	ADSS2	0|2	2	1	2	0|0|0|0|0|0|0|0|0|0|0|0|0|0|0|0|0|0|0|0|0|0|0|0	0.48	0.96	-1.38	10	0.19	0|2	2	1	456	PURA2_HUMAN
RRAGC_TN_CT	NP_065069.1	RALGAPB	0|2	2	1	2	0|0|0|0|0|0|0|0|0|0|0|0|0|0|0|0|0|0|0|0|0|0|0|0	0.48	0.96	-1.38	10	0.19	0|2	2	1	1494	RLGPB_HUMAN
RRAGC_TN_CT	NP_055754.2	TRAPPC8	0|2	2	1	2	0|0|0|0|0|0|0|0|0|0|0|0|0|0|0|0|0|0|0|0|0|0|0|0	0.48	0.96	-1.38	10	0.19	0|2	2	1	1435	TPPC8_HUMAN
RRAGC_TN_CT	NP_002732.3	PKN1	0|2	2	1	2	0|0|0|0|0|0|0|0|0|0|0|0|0|0|0|0|0|0|0|0|0|0|0|0	0.48	0.96	-1.38	10	0.19	0|2	2	1	942	PKN1_HUMAN
RRAGC_TN_CT	NP_036313.3	FKBP8	0|2	2	1	2	0|0|0|0|0|0|0|0|0|0|0|0|0|0|0|0|0|0|0|0|0|0|0|0	0.48	0.96	-1.38	10	0.19	0|2	2	1	413	FKBP8_HUMAN
RRAGC_TN_CT	NP_001002019.1	PUS1	0|2	2	1	2	0|0|0|0|0|0|0|0|0|0|0|0|0|0|0|0|0|0|0|0|0|0|0|0	0.48	0.96	-1.38	10	0.19	0|2	2	1	399	TRUA_HUMAN
RRAGC_TN_CT	NP_001032409.2	CYFIP2	0|2	2	1	2	0|0|0|0|0|0|0|0|0|0|0|0|0|0|0|0|0|0|0|0|0|0|0|0	0.48	0.96	-1.38	10	0.19	0|2	2	1	1253	CYFP2_HUMAN
RRAGC_TN_CT	NP_056480.1	AAAS	0|2	2	1	2	0|0|0|0|0|0|0|0|0|0|0|0|0|0|0|0|0|0|0|0|0|0|0|0	0.48	0.96	-1.38	10	0.19	0|2	2	1	546	AAAS_HUMAN
RRAGC_TN_CT	NP_115725.1	NUDT16L1	0|2	2	1	2	0|0|0|0|0|0|0|0|0|0|0|0|0|0|0|0|0|0|0|0|0|0|0|0	0.48	0.96	-1.38	10	0.19	0|2	2	1	211	TIRR_HUMAN
RRAGC_TN_CT	NP_004640.3	GATD3A	0|2	2	1	2	0|0|0|0|0|0|0|0|0|0|0|0|0|0|0|0|0|0|0|0|0|0|0|0	0.48	0.96	-1.38	10	0.19	0|2	2	1	268	GAL3B_HUMAN
RRAGC_TN_CT	NP_006388.2	RNASEH2A	0|2	2	1	2	0|0|0|0|0|0|0|0|0|0|0|0|0|0|0|0|0|0|0|0|0|0|0|0	0.48	0.96	-1.38	10	0.19	0|2	2	1	299	THSD8_HUMAN
RRAGC_TN_CT	NP_001654.1	ARF6	0|2	2	1	2	0|0|0|0|0|0|0|0|0|0|0|0|0|0|0|0|0|0|0|0|0|0|0|0	0.48	0.96	-1.38	10	0.19	0|2	2	1	175	ARF6_HUMAN
RRAGC_TN_CT	NP_002861.1	RAB13	0|2	2	1	2	0|0|0|0|0|0|0|0|0|0|0|0|0|0|0|0|0|0|0|0|0|0|0|0	0.48	0.96	-1.38	10	0.19	0|2	2	1	203	RAB13_HUMAN
RRAGC_TN_CT	Q5XQN5	KRT5	0|2	2	1	2	0|0|0|0|0|0|0|0|0|0|0|0|0|0|0|0|0|0|0|0|0|0|0|0	0.48	0.96	-1.38	10	0.19	0|2	2	1	601	K2C3_BOVIN
RRAGC_TN_CT	NP_077022.1	MAPKAP1	0|2	2	1	2	0|0|0|0|0|0|0|0|0|0|0|0|0|0|0|0|0|0|0|0|0|0|0|0	0.48	0.96	-1.38	10	0.19	0|2	2	1	486	SIN1_HUMAN
RRAGC_TN_CT	NP_892022.2	NNT	0|2	2	1	2	0|0|0|0|0|0|0|0|0|0|0|0|0|0|0|0|0|0|0|0|0|0|0|0	0.48	0.96	-1.38	10	0.19	0|2	2	1	1086	NNTM_HUMAN
RRAGC_TN_CT	NP_005397.1	ROCK1	0|2	2	1	2	0|0|0|0|0|0|0|0|0|0|0|0|0|0|0|0|0|0|0|0|0|0|0|0	0.48	0.96	-1.38	10	0.19	0|2	2	1	1354	ROCK1_HUMAN
RRAGC_TN_CT	NP_001244101.1	DDX19B	0|2	2	1	2	0|0|0|0|0|0|0|0|0|0|0|0|0|0|0|0|0|0|0|0|0|0|0|0	0.48	0.96	-1.38	10	0.19	0|2	2	1	453	DD19B_HUMAN
RRAGC_TN_CT	NP_001073898.1	CAMSAP3	0|2	2	1	2	0|0|0|0|0|0|0|0|0|0|0|0|0|0|0|0|0|0|0|0|0|0|0|0	0.48	0.96	-1.38	10	0.19	0|2	2	1	1276	CAMP3_HUMAN
RRAGC_TN_CT	NP_054808.1	NUP58	0|2	2	1	2	0|0|0|0|0|0|0|0|0|0|0|0|0|0|0|0|0|0|0|0|0|0|0|0	0.48	0.96	-1.38	10	0.19	0|2	2	1	599	NUP58_HUMAN
RRAGC_TN_CT	NP_006132.1	DYNC1LI2	0|2	2	1	2	0|0|0|0|0|0|0|0|0|0|0|0|0|0|0|0|0|0|0|0|0|0|0|0	0.48	0.96	-1.38	10	0.19	0|2	2	1	492	DC1L2_HUMAN
RRAGC_TN_CT	NP_068750.2	DHX35	0|2	2	1	2	0|0|0|0|0|0|0|0|0|0|0|0|0|0|0|0|0|0|0|0|0|0|0|0	0.48	0.96	-1.38	10	0.19	0|2	2	1	703	DHX35_HUMAN
RRAGC_TN_CT	NP_078960.1	AAMDC	0|2	2	1	2	0|0|0|0|0|0|0|0|0|0|0|0|0|0|0|0|0|0|0|0|0|0|0|0	0.48	0.96	-1.38	10	0.19	0|2	2	1	122	AAMDC_HUMAN
RRAGC_TN_CT	NP_060658.3	ATAD3A	0|2	2	1	2	0|0|0|0|0|0|0|0|0|0|0|0|0|0|0|0|0|0|0|0|0|0|0|0	0.48	0.96	-1.38	10	0.19	0|2	2	1	634	ATD3A_HUMAN
RRAGC_TN_CT	NP_683702.1	OSBPL9	0|2	2	1	2	0|0|0|0|0|0|0|0|0|0|0|0|0|0|0|0|0|0|0|0|0|0|0|0	0.48	0.96	-1.38	10	0.19	0|2	2	1	558	OSBL9_HUMAN
RRAGC_TN_CT	NP_006657.1	RUVBL2	0|2	2	1	2	0|0|0|0|0|0|0|0|0|0|0|0|0|0|0|0|0|0|0|0|0|0|0|0	0.48	0.96	-1.38	10	0.19	0|2	2	1	463	RUVB2_HUMAN
RRAGC_CT	NP_000966.2	RPL11	6|11	17	8.5	2	4|5|2|2|2|0|2|3|2|4|0|2|3|3|0|2|2|3|3|0|4|3|2|2	0.47	0.93	-3.79	2.62	0.26	4|2	6	3	178	RL11_HUMAN
RRAGC_CT	NP_001011.1	RPS16	6|6	12	6	2	5|4|3|0|3|0|0|2|0|0|0|0|3|2|0|2|2|0|0|0|0|0|0|0	0.47	0.47	-0.13	2.77	0.26	5|4	9	4.5	146	RS16_HUMAN
RRAGC_CT	NP_001171559.1	SYNJ2	0|5	5	2.5	2	0|0|0|0|0|0|0|0|0|0|0|0|0|2|2|0|2|0|0|0|0|0|0|2	0.47	0.94	-3.46	3.75	0.26	0|5	5	2.5	1259	SYNJ2_HUMAN
RRAGC_QL_CT	NP_001137307.1	NFRKB	5|0	5	2.5	2	0|0|0|0|0|0|0|0|0|0|0|0|0|0|2|0|0|0|0|0|0|2|2|2	0.47	0.94	-3.46	3.75	0.26	5|0	5	2.5	1299	NFRKB_HUMAN
RRAGC_QL_CT	NP_001186797.1	GLRX3	4|0	4	2	2	0|0|0|0|0|0|0|2|0|0|0|0|0|0|0|0|0|0|0|0|0|0|2|0	0.47	0.95	-2.27	6	0.26	4|0	4	2	335	GLRX3_HUMAN
RRAGC_QL_CT	NP_113668.2	RIOK1	4|0	4	2	2	0|0|0|0|0|0|0|0|0|0|0|0|0|0|3|0|0|0|0|0|0|0|0|0	0.48	0.95	-2	8	0.26	4|0	4	2	568	RIOK1_HUMAN
RRAGC_QL_CT	NP_079478.1	EFHD1	0|4	4	2	2	0|0|0|0|0|0|0|0|0|0|0|0|0|0|0|0|0|0|0|0|3|0|0|0	0.48	0.95	-2	8	0.26	0|3	3	1.5	239	EFHD1_HUMAN
RRAGC_TN_CT	NP_036525.1	PFAS	16|21	37	18.5	2	3|4|4|0|0|0|0|3|3|2|0|0|8|6|7|7|5|8|2|3|10|7|11|9	0.48	0.93	-3.66	2.58	0.26	12|15	27	13.5	1338	PUR4_HUMAN
RRAGC_TN_CT	NP_000185.1	HPRT1	4|7	11	5.5	2	2|2|0|2|3|0|0|4|5|4|0|0|0|0|0|0|0|0|0|0|0|0|0|0	0.47	0.77	-1.61	3	0.26	4|6	10	5	218	HPRT_HUMAN
RRAGC_TN_CT	NP_001022.1	RPS28	2|2	4	2	2	3|0|0|0|0|0|0|3|2|0|0|0|0|0|0|0|0|0|0|0|0|0|0|0	0.47	0.47	-0.13	3	0.26	2|2	4	2	69	RS28_HUMAN
RRAGC_TN_CT	NP_001019820.1	CANX	4|0	4	2	2	3|0|0|0|0|0|0|0|0|0|0|0|0|0|0|0|0|0|0|0|0|0|0|0	0.48	0.95	-2	8	0.26	4|0	4	2	592	CALX_HUMAN
RRAGC_CT	NP_037373.2	FHOD1	3|0	3	1.5	2	0|0|0|0|0|0|0|0|0|0|0|0|3|0|0|0|0|0|0|0|0|0|0|0	0.46	0.91	-2	6	0.27	3|0	3	1.5	1164	FHOD1_HUMAN
RRAGC_CT	NP_001193943.1	SERPINH1	5|0	5	2.5	2	0|0|0|0|0|0|0|0|0|0|0|0|0|0|0|0|0|0|0|0|4|0|0|2	0.46	0.92	-2.98	5	0.27	4|0	4	2	418	SERPH_HUMAN
RRAGC_CT	NP_000970.1	RPL18	2|3	5	2.5	2	4|0|0|0|0|0|0|0|0|2|0|0|2|0|0|0|0|0|0|0|0|0|0|2	0.45	0.57	-0.69	3	0.27	2|3	5	2.5	188	RL18_HUMAN
RRAGC_CT	NP_001735.1	CAMK4	3|0	3	1.5	2	0|0|0|0|0|0|0|0|0|0|0|0|0|3|0|0|0|0|0|0|0|0|0|0	0.46	0.91	-2	6	0.27	2|0	2	1	473	KCC4_HUMAN
RRAGC_CT	NP_705898.1	CPNE8	2|3	5	2.5	2	0|0|0|0|0|0|0|0|0|0|0|0|0|0|2|0|0|0|0|0|4|0|2|2	0.45	0.57	-0.69	3	0.27	2|3	5	2.5	564	CPNE8_HUMAN
RRAGC_CT	NP_001021.1	RPS27	4|0	4	2	2	0|0|0|0|0|0|0|0|0|0|0|0|0|0|0|0|0|0|0|0|3|0|2|0	0.45	0.9	-2.62	4.8	0.27	3|0	3	1.5	84	RS27_HUMAN
RRAGC_CT	NP_001185771.1	CCT2	10|16	26	13	2	0|0|0|0|0|0|0|0|0|2|0|0|4|7|10|5|5|4|4|2|6|3|10|6	0.45	0.9	-5.97	2.36	0.27	10|13	23	11.5	488	TCPB_HUMAN
RRAGC_CT	NP_003647.1	CAMK1	2|0	2	1	2	0|0|0|0|0|0|0|0|0|0|0|0|0|0|0|0|2|0|0|0|0|0|0|0	0.45	0.89	-1.65	6	0.27	2|0	2	1	370	KCC1A_HUMAN
RRAGC_CT	NP_001138238.1	DNAJC7	2|0	2	1	2	0|0|0|0|0|0|0|0|0|0|0|0|0|0|0|0|0|0|0|0|0|0|0|2	0.45	0.89	-1.65	6	0.27	2|0	2	1	438	DNJC7_HUMAN
RRAGC_CT	NP_003147.2	STIM1	2|0	2	1	2	0|0|0|0|0|0|0|0|0|0|0|0|0|0|0|0|0|0|0|0|0|0|0|2	0.45	0.89	-1.65	6	0.27	2|0	2	1	685	STIM1_HUMAN
RRAGC_CT	NP_001181927.1	CEP152	0|3	3	1.5	2	0|0|0|0|0|0|0|0|0|0|0|0|0|3|0|0|0|0|0|0|0|0|0|0	0.46	0.91	-2	6	0.27	0|3	3	1.5	1710	CE152_HUMAN
RRAGC_CT	NP_001036199.1	SEC24B	0|2	2	1	2	0|0|0|0|0|0|0|0|0|0|0|0|0|0|0|0|0|0|0|0|2|0|0|0	0.45	0.89	-1.65	6	0.27	0|2	2	1	1233	SC24B_HUMAN
RRAGC_CT	NP_006301.3	NPEPPS	0|2	2	1	2	2|0|0|0|0|0|0|0|0|0|0|0|0|0|0|0|0|0|0|0|0|0|0|0	0.45	0.89	-1.65	6	0.27	0|2	2	1	919	PSA_HUMAN
RRAGC_CT	NP_060016.3	CNOT11	0|2	2	1	2	0|0|0|0|0|0|0|0|0|0|0|0|0|0|0|0|0|0|0|0|0|2|0|0	0.45	0.89	-1.65	6	0.27	0|2	2	1	510	CNO11_HUMAN
RRAGC_CT	NP_000117.1	ETFA	0|2	2	1	2	0|0|0|0|0|0|0|0|0|0|0|0|0|0|0|0|0|0|0|0|0|0|2|0	0.45	0.89	-1.65	6	0.27	0|2	2	1	333	ETFA_HUMAN
RRAGC_CT	NP_001035982.1	DIAPH3	0|5	5	2.5	2	0|0|0|0|0|0|0|0|0|0|0|0|0|0|2|0|0|0|0|0|2|0|3|0	0.46	0.92	-3.23	4.29	0.27	0|5	5	2.5	1193	DIAP3_HUMAN
RRAGC_CT	NP_001012768.1	ABI1	0|2	2	1	2	0|0|0|0|0|0|0|0|0|0|0|0|0|0|0|0|0|0|0|0|2|0|0|0	0.45	0.89	-1.65	6	0.27	0|2	2	1	481	ABI1_HUMAN
RRAGC_CT	NP_001094089.1	CABLES1	0|2	2	1	2	0|0|0|0|0|0|0|0|0|0|0|0|2|0|0|0|0|0|0|0|0|0|0|0	0.45	0.89	-1.65	6	0.27	0|2	2	1	633	CABL1_HUMAN
RRAGC_CT	NP_001138303.1	PHB2	0|2	2	1	2	2|0|0|0|0|0|0|0|0|0|0|0|0|0|0|0|0|0|0|0|0|0|0|0	0.45	0.89	-1.65	6	0.27	0|2	2	1	299	PHB2_HUMAN
RRAGC_QL_CT	NP_001244073.1	DDX11	2|0	2	1	2	0|0|0|0|0|0|0|0|0|0|0|0|0|0|0|0|0|0|0|0|0|0|2|0	0.45	0.89	-1.65	6	0.27	2|0	2	1	970	DDX11_HUMAN
RRAGC_QL_CT	NP_001258978.1	TRAP1	6|3	9	4.5	2	6|0|2|0|0|0|0|0|0|3|0|0|0|3|0|0|0|0|0|0|4|0|0|0	0.45	0.72	-1.52	3	0.27	6|3	9	4.5	651	TRAP1_HUMAN
RRAGC_QL_CT	NP_001098057.1	SLFN11	4|0	4	2	2	0|0|0|0|0|0|0|0|0|0|0|0|0|4|0|0|0|0|0|0|0|0|0|0	0.47	0.93	-2.35	6	0.27	4|0	4	2	901	SLN11_HUMAN
RRAGC_QL_CT	NP_001558.3	INPPL1	3|0	3	1.5	2	0|0|0|0|0|0|0|0|0|0|0|0|0|0|0|0|0|0|0|0|0|0|0|3	0.46	0.91	-2	6	0.27	3|0	3	1.5	1258	SHIP2_HUMAN
RRAGC_QL_CT	NP_443157.1	LENG8	2|0	2	1	2	0|0|0|0|0|0|0|0|0|0|0|0|2|0|0|0|0|0|0|0|0|0|0|0	0.45	0.89	-1.65	6	0.27	2|0	2	1	800	LENG8_HUMAN
RRAGC_QL_CT	NP_001035754.1	PPAN-P2RY11	2|0	2	1	2	0|0|0|0|0|0|0|0|0|0|0|0|0|0|2|0|0|0|0|0|0|0|0|0	0.45	0.89	-1.65	6	0.27	2|0	2	1	794	SSF1_HUMAN
RRAGC_QL_CT	NP_003085.1	SNRPE	4|3	7	3.5	2	0|0|0|0|0|0|0|0|0|0|0|0|3|3|0|3|2|0|3|0|0|0|0|0	0.46	0.58	-0.68	3	0.27	3|2	5	2.5	92	RUXE_HUMAN
RRAGC_QL_CT	NP_001008491.1	SEPTIN2	5|3	8	4	2	0|0|0|0|0|0|0|0|0|0|0|0|2|0|2|3|2|0|0|0|4|3|0|0	0.46	0.69	-1.24	3	0.27	5|3	8	4	361	SEPT2_HUMAN
RRAGC_QL_CT	NP_006810.1	STIP1	8|4	12	6	2	0|0|0|0|0|0|0|0|0|0|0|0|3|4|3|0|3|3|2|0|0|3|4|4	0.46	0.9	-3.75	2.48	0.27	5|4	9	4.5	543	STIP1_HUMAN
RRAGC_QL_CT	NP_056169.1	NUP188	2|0	2	1	2	0|0|0|0|0|0|0|0|0|0|0|0|0|2|0|0|0|0|0|0|0|0|0|0	0.45	0.89	-1.65	6	0.27	2|0	2	1	1749	NU188_HUMAN
RRAGC_QL_CT	NP_060783.3	PBRM1	3|0	3	1.5	2	0|0|0|0|0|0|0|0|0|0|0|0|0|0|3|0|0|0|0|0|0|0|0|0	0.46	0.91	-2	6	0.27	2|0	2	1	1582	PB1_HUMAN
RRAGC_QL_CT	NP_001777.1	CDK1	5|0	5	2.5	2	0|0|0|0|0|0|0|0|0|0|0|0|0|0|2|2|2|0|0|0|0|0|0|3	0.45	0.9	-3.82	3.33	0.27	4|0	4	2	297	CDK1_HUMAN
RRAGC_QL_CT	NP_001008493.1	ENAH	11|4	15	7.5	2	0|0|0|0|0|0|0|0|0|0|0|0|3|5|3|0|0|3|2|2|7|4|6|3	0.45	0.9	-6.21	2.37	0.27	9|4	13	6.5	591	ENAH_HUMAN
RRAGC_QL_CT	NP_006169.2	NSF	2|0	2	1	2	0|0|0|0|0|0|0|0|0|0|0|0|0|0|0|0|0|0|0|0|2|0|0|0	0.45	0.89	-1.65	6	0.27	2|0	2	1	744	NSF_HUMAN
RRAGC_QL_CT	NP_116241.2	ATG4C	2|0	2	1	2	0|0|0|0|0|0|0|0|0|0|0|0|0|0|0|0|0|0|0|0|0|0|2|0	0.45	0.89	-1.65	6	0.27	2|0	2	1	458	ATG4C_HUMAN
RRAGC_QL_CT	NP_060672.2	MACO1	2|0	2	1	2	0|0|0|0|0|0|0|0|0|0|0|0|0|0|0|0|0|0|0|0|0|0|2|0	0.45	0.89	-1.65	6	0.27	2|0	2	1	664	MACOI_HUMAN
RRAGC_QL_CT	NP_001028229.1	MAGI1	2|0	2	1	2	0|0|0|0|0|0|0|0|0|0|0|0|0|0|0|0|0|0|0|0|0|0|0|2	0.45	0.89	-1.65	6	0.27	2|0	2	1	1462	MAGI1_HUMAN
RRAGC_QL_CT	NP_000259.1	NF2	2|0	2	1	2	0|0|0|0|0|0|0|0|0|0|0|0|0|0|0|0|0|0|0|0|0|0|0|2	0.45	0.89	-1.65	6	0.27	2|0	2	1	595	MERL_HUMAN
RRAGC_QL_CT	NP_653304.2	LSM14B	2|0	2	1	2	0|0|0|0|0|0|0|0|0|0|0|0|0|0|0|0|0|0|0|0|2|0|0|0	0.45	0.89	-1.65	6	0.27	2|0	2	1	385	LS14B_HUMAN
RRAGC_QL_CT	NP_065897.1	SLAIN2	2|0	2	1	2	0|0|0|0|0|0|0|0|0|0|0|0|2|0|0|0|0|0|0|0|0|0|0|0	0.45	0.89	-1.65	6	0.27	2|0	2	1	581	SLAI2_HUMAN
RRAGC_QL_CT	NP_061330.2	BAIAP2L1	2|0	2	1	2	0|0|0|0|0|0|0|0|0|0|0|0|0|0|0|0|0|0|0|0|0|0|0|2	0.45	0.89	-1.65	6	0.27	2|0	2	1	511	BI2L1_HUMAN
RRAGC_QL_CT	NP_002625.1	PHB	2|0	2	1	2	2|0|0|0|0|0|0|0|0|0|0|0|0|0|0|0|0|0|0|0|0|0|0|0	0.45	0.89	-1.65	6	0.27	2|0	2	1	272	PHB_HUMAN
RRAGC_QL_CT	NP_003647.1	CAMK1	2|0	2	1	2	0|0|0|0|0|0|0|0|0|0|0|0|0|0|0|0|2|0|0|0|0|0|0|0	0.45	0.89	-1.65	6	0.27	2|0	2	1	370	KCC1A_HUMAN
RRAGC_QL_CT	NP_001136028.1	HMMR	2|0	2	1	2	0|0|0|0|0|0|0|0|0|0|0|0|0|0|0|2|0|0|0|0|0|0|0|0	0.45	0.89	-1.65	6	0.27	2|0	2	1	725	HMMR_HUMAN
RRAGC_QL_CT	NP_001073901.1	FTO	0|2	2	1	2	0|0|0|0|0|0|0|0|0|0|0|0|0|0|0|0|0|0|0|0|2|0|0|0	0.45	0.89	-1.65	6	0.27	0|2	2	1	505	FTO_HUMAN
RRAGC_QL_CT	NP_001004.2	RPS9	0|4	4	2	2	0|0|0|0|2|0|0|0|0|0|0|0|0|3|0|0|0|0|0|0|0|0|0|0	0.45	0.9	-2.62	4.8	0.27	0|4	4	2	194	RS9_HUMAN
RRAGC_QL_CT	NP_001099001.1	FAM135A	0|3	3	1.5	2	0|0|0|0|0|0|0|0|0|0|0|0|3|0|0|0|0|0|0|0|0|0|0|0	0.46	0.91	-2	6	0.27	0|3	3	1.5	1319	F135A_HUMAN
RRAGC_QL_CT	NP_689557.1	LSM12	0|2	2	1	2	0|0|0|0|0|0|0|0|0|0|0|0|0|2|0|0|0|0|0|0|0|0|0|0	0.45	0.89	-1.65	6	0.27	0|2	2	1	195	LSM12_HUMAN
RRAGC_QL_CT	NP_003622.2	PARG	0|2	2	1	2	0|0|0|0|0|0|0|0|0|0|0|0|0|0|0|0|2|0|0|0|0|0|0|0	0.45	0.89	-1.65	6	0.27	0|2	2	1	976	PARG_HUMAN
RRAGC_QL_CT	NP_001073888.2	UNK	0|2	2	1	2	0|0|0|0|0|0|0|0|0|0|0|0|0|0|0|0|2|0|0|0|0|0|0|0	0.45	0.89	-1.65	6	0.27	0|2	2	1	810	UNK_HUMAN
RRAGC_QL_CT	NP_059989.2	ARID1B	0|2	2	1	2	0|0|0|0|0|0|0|0|0|0|0|0|0|0|2|0|0|0|0|0|0|0|0|0	0.45	0.89	-1.65	6	0.27	0|2	2	1	2236	ARI1B_HUMAN
RRAGC_QL_CT	NP_001121632.1	UBP1	0|2	2	1	2	0|0|0|0|0|0|0|0|0|0|0|0|0|0|0|2|0|0|0|0|0|0|0|0	0.45	0.89	-1.65	6	0.27	0|2	2	1	504	UBIP1_HUMAN
RRAGC_TN_CT	NP_001137324.1	TCHP	2|0	2	1	2	0|0|0|0|0|0|0|0|0|0|0|0|0|0|2|0|0|0|0|0|0|0|0|0	0.45	0.89	-1.65	6	0.27	2|0	2	1	498	TCHP_HUMAN
RRAGC_TN_CT	NP_001010.2	RPS15A	5|9	14	7	2	3|0|0|0|2|0|0|0|0|0|0|0|3|0|2|3|4|3|3|0|4|0|3|2	0.46	0.87	-3.16	2.62	0.27	4|6	10	5	130	RS15A_HUMAN
RRAGC_TN_CT	NP_001007.2	RPS12	2|0	2	1	2	2|0|0|0|0|0|0|0|0|0|0|0|0|0|0|0|0|0|0|0|0|0|0|0	0.45	0.89	-1.65	6	0.27	2|0	2	1	132	RS12_HUMAN
RRAGC_TN_CT	NP_002147.2	HSPD1	7|16	23	11.5	2	11|4|7|5|6|0|0|3|3|7|0|0|2|0|0|2|0|0|0|0|6|0|0|3	0.47	0.93	-8.09	2.34	0.27	6|14	20	10	573	CH60_HUMAN
RRAGC_TN_CT	NP_002583.1	PCNA	5|3	8	4	2	5|0|0|0|0|0|0|0|0|3|0|0|2|3|0|0|0|0|0|0|3|0|0|0	0.46	0.66	-1.09	3	0.27	5|3	8	4	261	PCNA_HUMAN
RRAGC_TN_CT	NP_056036.1	DNMBP	4|4	8	4	2	0|0|0|0|0|0|0|0|0|0|0|0|0|3|2|2|0|0|0|0|0|2|3|4	0.47	0.47	-0.13	3	0.27	4|4	8	4	1577	DNMBP_HUMAN
RRAGC_TN_CT	NP_694574.3	N4BP1	4|2	6	3	2	0|0|0|0|0|0|0|0|0|0|0|0|3|4|2|0|0|0|0|0|3|0|0|0	0.45	0.66	-1.19	3	0.27	4|2	6	3	896	N4BP1_HUMAN
RRAGC_TN_CT	NP_001036817.1	TPM3	2|0	2	1	2	0|0|0|0|0|0|0|0|0|0|0|0|2|0|0|0|0|0|0|0|0|0|0|0	0.45	0.89	-1.65	6	0.27	2|0	2	1	247	TPM3_HUMAN
RRAGC_TN_CT	NP_116241.2	ATG4C	2|0	2	1	2	0|0|0|0|0|0|0|0|0|0|0|0|0|0|0|0|0|0|0|0|0|0|2|0	0.45	0.89	-1.65	6	0.27	2|0	2	1	458	ATG4C_HUMAN
RRAGC_TN_CT	NP_001094089.1	CABLES1	2|0	2	1	2	0|0|0|0|0|0|0|0|0|0|0|0|2|0|0|0|0|0|0|0|0|0|0|0	0.45	0.89	-1.65	6	0.27	2|0	2	1	633	CABL1_HUMAN
RRAGC_TN_CT	NP_057308.1	SNX9	2|0	2	1	2	0|0|0|0|0|0|0|0|0|0|0|0|0|0|0|0|0|0|0|0|0|0|2|0	0.45	0.89	-1.65	6	0.27	2|0	2	1	595	SNX9_HUMAN
RRAGC_TN_CT	NP_620164.1	CMBL	2|0	2	1	2	0|0|0|0|0|0|0|0|0|2|0|0|0|0|0|0|0|0|0|0|0|0|0|0	0.45	0.89	-1.65	6	0.27	2|0	2	1	245	CMBL_HUMAN
RRAGC_TN_CT	NP_001121632.1	UBP1	2|0	2	1	2	0|0|0|0|0|0|0|0|0|0|0|0|0|0|0|2|0|0|0|0|0|0|0|0	0.45	0.89	-1.65	6	0.27	2|0	2	1	504	UBIP1_HUMAN
RRAGC_TN_CT	NP_055414.2	MAGED2	0|2	2	1	2	0|0|0|0|0|0|0|0|0|0|0|0|0|0|0|0|0|0|0|0|0|0|2|0	0.45	0.89	-1.65	6	0.27	0|2	2	1	606	MAGD2_HUMAN
RRAGC_TN_CT	NP_001028721.1	BABAM1	0|2	2	1	2	0|0|0|0|0|0|0|0|0|0|0|0|0|2|0|0|0|0|0|0|0|0|0|0	0.45	0.89	-1.65	6	0.27	0|2	2	1	329	BABA1_HUMAN
RRAGC_TN_CT	NP_004318.3	BCR	0|3	3	1.5	2	0|0|0|0|0|0|0|0|0|0|0|0|0|0|0|3|0|0|0|0|0|0|0|0	0.46	0.91	-2	6	0.27	0|3	3	1.5	1271	BCR_HUMAN
RRAGC_TN_CT	NP_001527.3	PRMT1	0|2	2	1	2	0|0|0|0|0|0|0|0|0|2|0|0|0|0|0|0|0|0|0|0|0|0|0|0	0.45	0.89	-1.65	6	0.27	0|2	2	1	371	ANM1_HUMAN
RRAGC_TN_CT	NP_006301.3	NPEPPS	0|2	2	1	2	2|0|0|0|0|0|0|0|0|0|0|0|0|0|0|0|0|0|0|0|0|0|0|0	0.45	0.89	-1.65	6	0.27	0|2	2	1	919	PSA_HUMAN
RRAGC_TN_CT	NP_001155.1	APBB1	0|2	2	1	2	0|0|0|0|0|0|0|0|0|0|0|0|0|0|0|0|0|0|0|0|0|0|2|0	0.45	0.89	-1.65	6	0.27	0|2	2	1	710	APBB1_HUMAN
RRAGC_TN_CT	NP_004148.1	PRKAR2A	0|5	5	2.5	2	0|0|0|0|0|0|0|0|0|0|0|0|0|4|0|0|0|0|0|0|0|0|0|3	0.45	0.9	-3.32	4.29	0.27	0|5	5	2.5	404	KAP2_HUMAN
RRAGC_TN_CT	NP_001028229.1	MAGI1	0|2	2	1	2	0|0|0|0|0|0|0|0|0|0|0|0|0|0|0|0|0|0|0|0|0|0|0|2	0.45	0.89	-1.65	6	0.27	0|2	2	1	1462	MAGI1_HUMAN
RRAGC_TN_CT	NP_060647.2	N4BP2	0|2	2	1	2	0|0|0|0|0|0|0|0|0|0|0|0|0|0|2|0|0|0|0|0|0|0|0|0	0.45	0.89	-1.65	6	0.27	0|2	2	1	1770	N4BP2_HUMAN
RRAGC_TN_CT	NP_036360.3	MSRB2	0|2	2	1	2	0|2|0|0|0|0|0|0|0|0|0|0|0|0|0|0|0|0|0|0|0|0|0|0	0.45	0.89	-1.65	6	0.27	0|2	2	1	182	MSRB2_HUMAN
RRAGC_TN_CT	NP_006397.1	PRDX4	0|4	4	2	2	0|0|0|0|5|0|0|0|0|0|0|0|0|0|0|0|0|0|0|0|0|0|0|0	0.45	0.9	-2.71	4.8	0.27	0|3	3	1.5	271	PRDX4_HUMAN
RRAGC_TN_CT	NP_055555.1	EIF4A3	0|2	2	1	2	2|0|0|0|0|0|0|0|0|0|0|0|0|0|0|0|0|0|0|0|0|0|0|0	0.45	0.89	-1.65	6	0.27	0|2	2	1	411	IF4A3_HUMAN
RRAGC_CT	NP_001243650.1	CCT4	2|10	12	6	2	6|2|3|0|0|0|0|0|0|3|0|0|2|6|0|3|3|0|4|0|2|0|2|0	0.44	0.89	-8.59	2	0.28	2|6	8	4	509	TCPD_HUMAN
RRAGC_QL_CT	NP_001005743.1	NUMB	3|2	5	2.5	2	0|0|0|0|0|0|0|0|0|0|0|0|3|0|2|3|0|0|0|0|0|0|2|0	0.44	0.57	-0.75	3	0.28	3|2	5	2.5	651	NUMB_HUMAN
RRAGC_QL_CT	NP_689485.1	CHMP7	3|2	5	2.5	2	0|0|0|0|0|0|0|0|0|0|0|0|3|0|0|0|2|0|0|0|2|0|3|0	0.44	0.57	-0.75	3	0.28	3|2	5	2.5	453	CHMP7_HUMAN
RRAGC_QL_CT	NP_001406.1	EIF2S3	5|0	5	2.5	2	0|0|0|0|0|0|0|0|0|0|0|0|3|0|0|3|0|0|0|0|0|0|0|2	0.44	0.89	-3.58	3.75	0.28	5|0	5	2.5	472	IF2G_HUMAN
RRAGC_TN_CT	NP_001017423.1	ALDH18A1	6|8	14	7	2	4|2|2|0|0|0|0|0|0|3|0|0|3|6|0|0|0|0|2|0|3|0|5|0	0.44	0.69	-1.38	2.8	0.28	6|8	14	7	793	P5CS_HUMAN
RRAGC_CT	NP_008832.2	MYO9A	3|3	6	3	2	0|0|0|0|0|0|0|0|0|0|0|0|3|0|3|0|0|0|0|0|4|0|3|0	0.42	0.42	-0.33	2.77	0.29	3|3	6	3	2548	MYO9A_HUMAN
RRAGC_CT	NP_001167448.1	CARMIL1	2|0	2	1	2	0|0|0|0|0|0|0|0|0|0|0|0|3|0|0|0|0|0|0|0|0|0|0|0	0.41	0.82	-2	4	0.29	2|0	2	1	1365	CARL1_HUMAN
RRAGC_CT	NP_001186797.1	GLRX3	3|0	3	1.5	2	0|0|0|0|0|0|0|2|0|0|0|0|0|0|0|0|0|0|0|0|0|0|2|0	0.44	0.88	-2.27	4.5	0.29	3|0	3	1.5	335	GLRX3_HUMAN
RRAGC_CT	NP_001034299.3	ALG13	3|0	3	1.5	2	0|0|0|0|0|0|0|0|0|0|0|0|2|0|0|0|0|0|0|0|2|0|0|0	0.44	0.88	-2.27	4.5	0.29	3|0	3	1.5	138	ALG13_HUMAN
RRAGC_CT	NP_001106188.1	LIMCH1	7|13	20	10	2	0|0|0|0|0|0|0|0|0|0|0|0|7|7|5|5|4|0|0|0|6|4|5|0	0.43	0.84	-3.59	2.79	0.29	7|10	17	8.5	1057	LIMC1_HUMAN
RRAGC_CT	NP_001153778.1	SYNJ1	7|10	17	8.5	2	0|0|0|0|0|0|0|0|0|0|0|0|5|5|3|6|0|2|0|0|2|3|7|3	0.43	0.73	-1.84	2.83	0.29	6|10	16	8	1526	SYNJ1_HUMAN
RRAGC_CT	NP_904325.2	KIF1B	6|0	6	3	2	0|0|0|0|0|0|0|0|0|0|0|0|0|4|0|0|0|0|0|0|0|0|6|0	0.44	0.88	-4.39	3.6	0.29	6|0	6	3	1153	KIF1B_HUMAN
RRAGC_CT	NP_001186794.1	KIF16B	3|0	3	1.5	2	0|0|0|0|0|0|0|0|0|0|0|0|2|0|0|0|0|2|0|0|0|0|0|0	0.44	0.88	-2.27	4.5	0.29	3|0	3	1.5	1266	KI16B_HUMAN
RRAGC_CT	NP_001120654.1	CEP55	0|2	2	1	2	0|0|0|0|0|0|0|0|0|0|0|0|0|0|0|0|0|0|0|0|0|0|3|0	0.41	0.82	-2	4	0.29	0|2	2	1	464	CEP55_HUMAN
RRAGC_CT	NP_001118.3	AP1B1	0|3	3	1.5	2	0|0|0|0|0|0|0|0|0|0|0|0|0|2|0|0|0|0|0|0|0|0|2|0	0.44	0.88	-2.27	4.5	0.29	0|3	3	1.5	949	AP1B1_HUMAN
RRAGC_QL_CT	NP_000393.4	G6PD	6|0	6	3	2	0|0|0|0|0|0|0|0|0|0|0|0|2|3|0|0|0|0|0|0|4|0|4|0	0.42	0.84	-4.44	2.77	0.29	5|0	5	2.5	545	G6PD_HUMAN
RRAGC_QL_CT	NP_001037770.1	SMAP1	3|4	7	3.5	2	0|0|2|0|0|0|0|0|2|0|0|0|2|3|0|0|2|0|0|0|2|0|2|0	0.42	0.59	-1.08	2.8	0.29	3|4	7	3.5	467	SMAP1_HUMAN
RRAGC_QL_CT	NP_065974.1	ZDBF2	8|0	8	4	2	0|0|0|0|0|0|0|0|0|0|0|0|3|4|3|2|0|0|0|0|6|0|0|0	0.43	0.87	-6.35	2.67	0.29	8|0	8	4	2354	ZDBF2_HUMAN
RRAGC_QL_CT	NP_001034299.3	ALG13	3|0	3	1.5	2	0|0|0|0|0|0|0|0|0|0|0|0|2|0|0|0|0|0|0|0|2|0|0|0	0.44	0.88	-2.27	4.5	0.29	2|0	2	1	138	ALG13_HUMAN
RRAGC_QL_CT	NP_055978.4	TRIM9	7|9	16	8	2	0|0|0|0|0|0|0|0|0|0|0|0|4|4|2|4|3|2|0|2|5|2|3|5	0.44	0.71	-1.63	2.67	0.29	6|9	15	7.5	710	TRIM9_HUMAN
RRAGC_QL_CT	NP_005681.2	DNM1L	10|6	16	8	2	0|0|0|0|0|0|0|0|0|0|0|0|4|6|4|5|2|0|0|0|8|0|4|0	0.42	0.73	-2.1	2.91	0.29	9|5	14	7	699	DNM1L_HUMAN
RRAGC_QL_CT	NP_005723.2	RAD50	2|0	2	1	2	0|0|0|0|0|0|0|0|0|0|0|0|0|0|0|0|0|0|0|0|3|0|0|0	0.41	0.82	-2	4	0.29	2|0	2	1	1312	RAD50_HUMAN
RRAGC_QL_CT	NP_001128659.1	AGFG1	5|6	11	5.5	2	0|0|0|0|0|0|0|0|0|0|0|0|4|5|3|3|2|0|0|0|4|0|2|0	0.43	0.55	-0.78	2.87	0.29	4|4	8	4	584	AGFG1_HUMAN
RRAGC_QL_CT	NP_001003698.1	RREB1	3|0	3	1.5	2	0|0|0|0|0|0|0|0|0|0|0|0|0|2|2|0|0|0|0|0|0|0|0|0	0.44	0.88	-2.27	4.5	0.29	3|0	3	1.5	1687	RREB1_HUMAN
RRAGC_QL_CT	NP_004930.1	DDX1	3|0	3	1.5	2	0|0|0|0|0|0|0|0|0|0|0|0|2|0|0|2|0|0|0|0|0|0|0|0	0.44	0.88	-2.27	4.5	0.29	3|0	3	1.5	740	DDX1_HUMAN
RRAGC_QL_CT	NP_000179.2	HK1	2|0	2	1	2	0|0|0|0|0|0|0|0|0|0|0|0|0|0|0|0|0|0|0|0|0|0|3|0	0.41	0.82	-2	4	0.29	2|0	2	1	917	HXK1_HUMAN
RRAGC_QL_CT	NP_001185844.1	PPFIBP1	7|2	9	4.5	2	0|0|0|0|0|0|0|0|0|0|0|0|3|5|3|0|0|0|0|0|5|2|0|0	0.43	0.81	-2.85	3	0.29	6|2	8	4	858	LIPB1_HUMAN
RRAGC_QL_CT	NP_000886.1	LTA4H	2|0	2	1	2	0|0|0|0|0|0|0|3|0|0|0|0|0|0|0|0|0|0|0|0|0|0|0|0	0.41	0.82	-2	4	0.29	2|0	2	1	611	LKHA4_HUMAN
RRAGC_QL_CT	NP_001003407.1	ABLIM1	7|5	12	6	2	0|0|0|0|0|0|0|0|0|0|0|0|4|4|4|2|3|0|0|0|0|3|3|3	0.44	0.71	-1.5	2.77	0.29	7|5	12	6	718	ABLM1_HUMAN
RRAGC_QL_CT	NP_006144.1	NCK1	10|9	19	9.5	2	0|0|0|0|0|0|0|0|0|0|0|0|5|6|3|3|4|3|0|0|4|3|7|5	0.42	0.57	-0.98	2.65	0.29	8|7	15	7.5	377	NCK1_HUMAN
RRAGC_QL_CT	NP_006273.1	STK4	2|0	2	1	2	0|0|0|0|0|0|0|0|0|0|0|0|0|0|0|0|0|0|0|0|0|0|0|3	0.41	0.82	-2	4	0.29	2|0	2	1	487	STK4_HUMAN
RRAGC_QL_CT	NP_060191.3	CC2D1A	6|5	11	5.5	2	0|0|0|0|0|0|0|0|0|0|0|0|0|4|4|3|0|0|3|0|4|0|2|3	0.44	0.56	-0.77	2.87	0.29	6|5	11	5.5	951	C2D1A_HUMAN
RRAGC_QL_CT	NP_056157.1	PPWD1	4|0	4	2	2	0|0|0|0|0|0|0|0|0|0|0|0|0|0|0|0|0|0|0|0|3|0|0|3	0.44	0.87	-2.96	4	0.29	3|0	3	1.5	646	PPWD1_HUMAN
RRAGC_QL_CT	NP_004505.2	FOXK2	2|0	2	1	2	0|0|0|0|0|0|0|0|0|0|0|0|3|0|0|0|0|0|0|0|0|0|0|0	0.41	0.82	-2	4	0.29	2|0	2	1	660	FOXK2_HUMAN
RRAGC_QL_CT	NP_055398.1	LMCD1	2|0	2	1	2	0|0|0|0|0|0|0|0|0|0|0|0|0|0|0|0|0|0|0|0|3|0|0|0	0.41	0.82	-2	4	0.29	2|0	2	1	365	LMCD1_HUMAN
RRAGC_QL_CT	NP_004318.3	BCR	2|0	2	1	2	0|0|0|0|0|0|0|0|0|0|0|0|0|0|0|3|0|0|0|0|0|0|0|0	0.41	0.82	-2	4	0.29	2|0	2	1	1271	BCR_HUMAN
RRAGC_QL_CT	NP_078887.2	ICE2	0|2	2	1	2	0|0|0|0|0|0|0|0|0|0|0|0|0|0|3|0|0|0|0|0|0|0|0|0	0.41	0.82	-2	4	0.29	0|2	2	1	982	ICE2_HUMAN
RRAGC_QL_CT	NP_001019820.1	CANX	0|2	2	1	2	3|0|0|0|0|0|0|0|0|0|0|0|0|0|0|0|0|0|0|0|0|0|0|0	0.41	0.82	-2	4	0.29	0|2	2	1	592	CALX_HUMAN
RRAGC_TN_CT	NP_001243670.1	CNOT10	3|0	3	1.5	2	0|0|0|0|0|0|0|0|0|0|0|0|0|2|0|0|2|0|0|0|0|0|0|0	0.44	0.88	-2.27	4.5	0.29	3|0	3	1.5	717	CNO10_HUMAN
RRAGC_TN_CT	NP_001120654.1	CEP55	2|0	2	1	2	0|0|0|0|0|0|0|0|0|0|0|0|0|0|0|0|0|0|0|0|0|0|3|0	0.41	0.82	-2	4	0.29	2|0	2	1	464	CEP55_HUMAN
RRAGC_TN_CT	NP_005723.2	RAD50	2|0	2	1	2	0|0|0|0|0|0|0|0|0|0|0|0|0|0|0|0|0|0|0|0|3|0|0|0	0.41	0.82	-2	4	0.29	2|0	2	1	1312	RAD50_HUMAN
RRAGC_TN_CT	NP_067045.1	PRUNE1	5|3	8	4	2	0|0|0|0|0|0|0|0|0|0|0|0|3|0|0|0|2|3|0|0|0|4|2|3	0.41	0.64	-1.49	2.82	0.29	5|3	8	4	453	PRUN1_HUMAN
RRAGC_TN_CT	NP_001166184.1	GOLGA4	2|3	5	2.5	2	0|0|0|0|0|0|0|0|0|0|0|0|0|0|0|4|0|0|0|0|2|0|6|0	0.41	0.53	-0.88	2.5	0.29	2|3	5	2.5	2243	GOGA4_HUMAN
RRAGC_TN_CT	NP_005119.2	DOP1B	2|2	4	2	2	0|0|0|0|0|0|0|0|0|0|0|0|0|2|0|0|0|0|0|0|3|0|4|0	0.43	0.43	-0.29	2.67	0.29	2|2	4	2	2298	DOP2_HUMAN
RRAGC_TN_CT	NP_071334.1	EGLN1	3|0	3	1.5	2	0|0|0|0|0|0|0|0|0|0|0|0|0|2|0|0|0|0|0|0|0|0|2|0	0.44	0.88	-2.27	4.5	0.29	3|0	3	1.5	426	EGLN1_HUMAN
RRAGC_TN_CT	NP_066952.1	PPA1	0|3	3	1.5	2	0|2|0|0|0|0|0|2|0|0|0|0|0|0|0|0|0|0|0|0|0|0|0|0	0.44	0.88	-2.27	4.5	0.29	0|3	3	1.5	289	IPYR_HUMAN
RRAGC_TN_CT	NP_001245308.1	SLC4A7	0|2	2	1	2	0|0|0|0|0|0|0|0|0|0|0|0|0|0|0|0|0|0|0|0|0|0|3|0	0.41	0.82	-2	4	0.29	0|2	2	1	1131	S4A7_HUMAN
RRAGC_TN_CT	NP_057336.3	BIRC6	0|3	3	1.5	2	0|0|0|0|0|0|0|0|0|0|0|0|0|0|0|0|0|0|0|0|0|0|5|0	0.42	0.84	-2.71	3.6	0.29	0|3	3	1.5	4857	BIRC6_HUMAN
RRAGC_TN_CT	NP_003079.1	FSCN1	0|2	2	1	2	0|0|0|0|0|0|0|0|0|0|0|0|0|3|0|0|0|0|0|0|0|0|0|0	0.41	0.82	-2	4	0.29	0|2	2	1	493	FSCN1_HUMAN
RRAGC_TN_CT	NP_001025177.1	AP2B1	0|3	3	1.5	2	0|0|0|0|0|0|0|0|0|0|0|0|0|0|0|2|2|0|0|0|0|0|0|0	0.44	0.88	-2.27	4.5	0.29	0|3	3	1.5	951	AP2B1_HUMAN
RRAGC_TN_CT	NP_001181927.1	CEP152	0|2	2	1	2	0|0|0|0|0|0|0|0|0|0|0|0|0|3|0|0|0|0|0|0|0|0|0|0	0.41	0.82	-2	4	0.29	0|2	2	1	1710	CE152_HUMAN
RRAGC_CT	ENSEMBL:ENSBTAP00000001528	ENSEMBL:ENSBTAP00000001528	3|4	7	3.5	2	0|0|0|0|0|0|0|0|0|0|0|0|3|3|3|0|0|0|0|0|3|0|3|0	0.4	0.52	-0.92	2.8	0.3	3|4	7	3.5	1222
RRAGC_CT	NP_008986.2	POLR3A	3|0	3	1.5	2	0|0|0|0|0|0|0|0|0|0|0|0|0|3|0|0|0|0|0|0|0|0|3|0	0.39	0.77	-2.96	3	0.3	3|0	3	1.5	1390	RPC1_HUMAN
RRAGC_CT	NP_067072.3	SNX6	4|2	6	3	2	0|0|0|0|0|0|0|0|0|0|0|0|0|4|3|3|0|0|0|0|0|0|3|0	0.41	0.62	-1.45	2.77	0.3	3|2	5	2.5	290	SNX6_HUMAN
RRAGC_CT	NP_003816.2	SNAP23	2|4	6	3	2	0|0|0|0|0|0|0|0|0|0|0|0|3|3|3|0|0|0|0|2|0|0|0|2	0.39	0.63	-1.64	2.77	0.3	2|3	5	2.5	211	SNP23_HUMAN
RRAGC_CT	NP_001078927.1	CTNND1	0|4	4	2	2	0|0|0|0|0|0|0|0|0|0|0|0|0|3|0|0|0|0|0|0|3|0|2|0	0.4	0.8	-3.58	3	0.3	0|4	4	2	968	CTND1_HUMAN
RRAGC_CT	NP_110386.2	NRBF2	0|5	5	2.5	2	0|0|0|0|0|0|0|0|0|0|0|0|0|0|2|3|0|3|0|0|3|0|0|2	0.39	0.79	-4.63	2.31	0.3	0|4	4	2	287	NRBF2_HUMAN
RRAGC_CT	NP_060918.2	CAND1	0|2	2	1	2	0|0|0|0|0|0|0|0|0|0|0|0|0|0|0|0|0|0|0|0|0|0|4|0	0.39	0.78	-2.35	3	0.3	0|2	2	1	1230	CAND1_HUMAN
RRAGC_CT	NP_008976.1	FGFR1OP	0|3	3	1.5	2	0|0|0|0|0|0|0|0|0|0|0|0|0|0|0|0|0|0|0|0|2|0|3|0	0.4	0.81	-2.62	3.6	0.3	0|3	3	1.5	399	FR1OP_HUMAN
RRAGC_CT	NP_001020764.1	ARFIP1	0|3	3	1.5	2	0|0|0|0|0|0|0|0|0|0|0|0|4|0|0|0|0|0|0|0|3|0|0|0	0.37	0.74	-3.32	2.57	0.3	0|3	3	1.5	341	ARFP1_HUMAN
RRAGC_CT	NP_919258.2	LIN54	0|3	3	1.5	2	0|0|0|0|0|0|0|0|0|0|0|0|0|0|0|0|0|3|0|0|0|4|0|0	0.37	0.74	-3.32	2.57	0.3	0|2	2	1	749	LIN54_HUMAN
RRAGC_QL_CT	NP_001243548.1	R3HCC1L	3|0	3	1.5	2	0|0|0|0|0|0|0|0|0|0|0|0|0|0|0|0|2|0|0|0|0|0|3|0	0.4	0.81	-2.62	3.6	0.3	3|0	3	1.5	792	R3HCL_HUMAN
RRAGC_QL_CT	NP_001010.2	RPS15A	6|8	14	7	2	3|0|0|0|2|0|0|0|0|0|0|0|3|0|2|3|4|3|3|0|4|0|3|2	0.4	0.67	-1.83	2.62	0.3	6|5	11	5.5	130	RS15A_HUMAN
RRAGC_QL_CT	NP_073572.2	ACBD3	3|4	7	3.5	2	0|0|0|0|0|0|0|0|0|0|0|0|2|2|2|0|0|0|0|0|0|2|3|4	0.4	0.53	-0.99	2.8	0.3	3|4	7	3.5	528	GCP60_HUMAN
RRAGC_QL_CT	NP_002902.2	UPF1	5|3	8	4	2	0|0|0|0|0|0|0|0|0|0|0|0|0|3|0|2|2|2|0|0|3|0|6|0	0.37	0.58	-1.61	2.67	0.3	5|3	8	4	1118	RENT1_HUMAN
RRAGC_QL_CT	NP_003816.2	SNAP23	4|2	6	3	2	0|0|0|0|0|0|0|0|0|0|0|0|3|3|3|0|0|0|0|2|0|0|0|2	0.39	0.63	-1.64	2.77	0.3	3|2	5	2.5	211	SNP23_HUMAN
RRAGC_QL_CT	NP_060238.3	LRRC40	8|2	10	5	2	0|0|0|0|0|0|0|0|0|0|0|0|5|5|0|3|2|0|0|0|4|3|2|2	0.41	0.81	-5.54	2.31	0.3	7|2	9	4.5	602	LRC40_HUMAN
RRAGC_QL_CT	NP_001160163.1	TTK	6|0	6	3	2	0|0|0|0|0|0|0|0|0|0|0|0|2|4|2|3|0|0|0|0|0|4|0|0	0.41	0.81	-5.3	2.4	0.3	5|0	5	2.5	856	TTK_HUMAN
RRAGC_QL_CT	NP_006494.1	PSMC4	3|0	3	1.5	2	0|0|0|0|0|0|0|0|0|0|0|0|0|0|0|0|0|0|0|0|0|0|3|2	0.4	0.81	-2.62	3.6	0.3	3|0	3	1.5	418	PRS6B_HUMAN
RRAGC_QL_CT	NP_001164633.1	ZMYM3	3|0	3	1.5	2	0|0|0|0|0|0|0|0|0|0|0|0|0|0|0|0|4|3|0|0|0|0|0|0	0.37	0.74	-3.32	2.57	0.3	3|0	3	1.5	1358	ZMYM3_HUMAN
RRAGC_QL_CT	NP_919258.2	LIN54	3|0	3	1.5	2	0|0|0|0|0|0|0|0|0|0|0|0|0|0|0|0|0|3|0|0|0|4|0|0	0.37	0.74	-3.32	2.57	0.3	2|0	2	1	749	LIN54_HUMAN
RRAGC_QL_CT	NP_036205.1	CCT5	15|21	36	18	2	8|8|5|3|4|0|4|10|7|14|0|2|6|3|4|5|5|4|6|0|9|5|6|8	0.37	0.74	-6.63	2.35	0.3	14|15	29	14.5	541	TCPE_HUMAN
RRAGC_QL_CT	NP_940916.2	NHLRC2	5|2	7	3.5	2	0|0|0|0|0|0|0|0|0|0|0|0|3|3|0|2|0|0|0|0|3|2|2|2	0.38	0.72	-3.02	2.47	0.3	5|2	7	3.5	726	NHLC2_HUMAN
RRAGC_QL_CT	NP_004772.1	VAMP3	3|3	6	3	2	0|0|0|0|0|0|0|0|0|0|0|0|0|3|3|0|0|0|3|0|0|2|2|0	0.39	0.39	-0.45	2.77	0.3	3|2	5	2.5	100	VAMP3_HUMAN
RRAGC_QL_CT	NP_002795.2	PSMC3	3|0	3	1.5	2	0|0|0|0|0|0|0|0|0|0|0|0|2|0|3|0|0|0|0|0|0|0|0|0	0.4	0.81	-2.62	3.6	0.3	3|0	3	1.5	439	PRS6A_HUMAN
RRAGC_QL_CT	NP_001020764.1	ARFIP1	3|0	3	1.5	2	0|0|0|0|0|0|0|0|0|0|0|0|4|0|0|0|0|0|0|0|3|0|0|0	0.37	0.74	-3.32	2.57	0.3	3|0	3	1.5	341	ARFP1_HUMAN
RRAGC_TN_CT	NP_071415.1	MCCC2	3|0	3	1.5	2	3|0|0|0|0|0|0|0|0|3|0|0|0|0|0|0|0|0|0|0|0|0|0|0	0.39	0.77	-2.96	3	0.3	3|0	3	1.5	563	MCCB_HUMAN
RRAGC_TN_CT	NP_055246.2	PALD1	3|6	9	4.5	2	0|0|0|0|0|0|0|0|0|0|0|0|3|0|0|0|0|0|0|0|2|2|8|5	0.4	0.66	-1.88	2.7	0.3	3|6	9	4.5	856	PALD_HUMAN
RRAGC_TN_CT	NP_001001.2	RPS6	11|10	21	10.5	2	6|0|0|0|5|2|0|2|0|6|0|0|3|3|4|2|4|3|5|0|3|2|2|4	0.41	0.55	-1.04	2.62	0.3	7|5	12	6	249	RS6_HUMAN
RRAGC_TN_CT	NP_004172.2	UCHL1	7|8	15	7.5	2	4|0|0|0|5|0|2|4|4|3|0|0|0|2|0|0|2|0|3|0|3|0|0|2	0.4	0.54	-1.09	2.65	0.3	5|5	10	5	223	UCHL1_HUMAN
RRAGC_TN_CT	NP_001171714.1	PARD3	3|4	7	3.5	2	0|0|0|0|0|0|0|0|0|0|0|0|4|2|2|2|0|0|0|0|3|0|2|0	0.4	0.53	-0.99	2.8	0.3	3|4	7	3.5	1353	PARD3_HUMAN
RRAGC_TN_CT	NP_077005.2	WDR18	4|6	10	5	2	0|3|2|0|0|0|0|5|2|0|0|0|2|2|3|0|0|0|2|0|0|0|2|0	0.41	0.7	-1.98	2.61	0.3	4|6	10	5	432	WDR18_HUMAN
RRAGC_TN_CT	NP_001651.1	ARF4	2|0	2	1	2	0|0|0|0|0|0|0|0|0|0|0|0|0|0|0|0|0|0|0|0|4|0|0|0	0.39	0.78	-2.35	3	0.3	2|0	2	1	180	ARF4_HUMAN
RRAGC_TN_CT	NP_689929.2	PATL1	0|3	3	1.5	2	0|0|0|0|0|0|0|0|0|0|0|0|2|2|2|0|0|0|0|0|0|0|0|0	0.39	0.77	-2.88	3	0.3	0|3	3	1.5	770	PATL1_HUMAN
RRAGC_TN_CT	NP_004299.1	ARHGAP1	0|3	3	1.5	2	0|0|0|0|0|0|0|0|0|0|0|0|2|0|0|0|0|0|0|0|0|0|3|0	0.4	0.81	-2.62	3.6	0.3	0|3	3	1.5	439	RHG01_HUMAN
RRAGC_TN_CT	NP_004452.1	FARSA	0|3	3	1.5	2	0|0|0|0|0|0|0|0|0|0|0|0|0|0|2|0|2|0|0|0|2|0|0|0	0.39	0.77	-2.88	3	0.3	0|3	3	1.5	508	SYFA_HUMAN
RRAGC_TN_CT	NP_036220.1	PGLS	0|7	7	3.5	2	2|0|2|4|3|0|0|2|4|5|0|0|0|0|0|0|0|0|0|0|0|0|0|0	0.38	0.77	-7.95	1.91	0.3	0|6	6	3	258	6PGL_HUMAN
RRAGC_TN_CT	NP_001006666.1	RPS6KA1	0|4	4	2	2	0|0|0|0|0|0|0|0|0|0|0|0|0|2|0|2|2|0|0|0|2|0|0|2	0.4	0.8	-4.03	2.4	0.3	0|3	3	1.5	744	KS6A1_HUMAN
RRAGC_TN_CT	NP_002077.1	GRB2	0|3	3	1.5	2	0|2|0|0|0|0|0|0|3|0|0|0|0|0|0|0|0|0|0|0|0|0|0|0	0.4	0.81	-2.62	3.6	0.3	0|3	3	1.5	217	GRB2_HUMAN
RRAGC_CT	NP_001427.2	FBL	5|11	16	8	2	6|4|3|0|0|0|0|0|2|2|0|0|4|7|2|2|4|0|3|0|5|0|3|0	0.37	0.73	-6.91	2.13	0.31	4|7	11	5.5	321	FBRL_HUMAN
RRAGC_CT	NP_001073867.1	ECPAS	2|0	2	1	2	0|0|0|0|0|0|0|0|0|0|0|0|2|0|0|0|0|0|0|0|0|0|0|2	0.36	0.71	-2.27	3	0.31	2|0	2	1	2017	ECM29_HUMAN
RRAGC_CT	NP_071334.1	EGLN1	2|0	2	1	2	0|0|0|0|0|0|0|0|0|0|0|0|0|2|0|0|0|0|0|0|0|0|2|0	0.36	0.71	-2.27	3	0.31	2|0	2	1	426	EGLN1_HUMAN
RRAGC_CT	NP_001091995.1	CKAP2	7|9	16	8	2	0|0|0|0|0|0|0|0|0|0|0|0|4|3|4|4|2|2|4|0|7|3|2|3	0.35	0.59	-2.18	2.53	0.31	4|6	10	5	683	CKAP2_HUMAN
RRAGC_CT	NP_060238.3	LRRC40	7|4	11	5.5	2	0|0|0|0|0|0|0|0|0|0|0|0|5|5|0|3|2|0|0|0|4|3|2|2	0.35	0.63	-2.72	2.54	0.31	6|4	10	5	602	LRC40_HUMAN
RRAGC_CT	NP_001160163.1	TTK	5|0	5	2.5	2	0|0|0|0|0|0|0|0|0|0|0|0|2|4|2|3|0|0|0|0|0|4|0|0	0.35	0.7	-5.3	2	0.31	4|0	4	2	856	TTK_HUMAN
RRAGC_CT	NP_004289.1	NUP155	7|2	9	4.5	2	0|0|0|0|0|0|0|0|0|0|0|0|4|3|4|0|0|0|3|0|3|3|3|3	0.37	0.73	-5.67	2.08	0.31	7|2	9	4.5	1332	NU155_HUMAN
RRAGC_CT	NP_872319.1	SPC24	4|6	10	5	2	0|0|0|0|0|0|0|0|0|0|0|0|3|3|3|4|2|0|0|0|3|0|3|3	0.35	0.6	-2.26	2.5	0.31	4|3	7	3.5	197	SPC24_HUMAN
RRAGC_CT	NP_057018.1	NOP58	7|13	20	10	2	0|0|0|0|0|0|0|0|0|0|0|0|7|6|8|3|4|3|6|0|5|3|7|5	0.36	0.72	-7.6	2.11	0.31	6|5	11	5.5	529	NOP58_HUMAN
RRAGC_CT	NP_001185907.1	SMAP2	2|0	2	1	2	0|0|0|0|0|0|0|0|0|0|0|0|0|0|0|2|0|0|0|0|2|0|0|0	0.36	0.71	-2.27	3	0.31	2|0	2	1	399	SMAP2_HUMAN
RRAGC_CT	NP_001243670.1	CNOT10	2|0	2	1	2	0|0|0|0|0|0|0|0|0|0|0|0|0|2|0|0|2|0|0|0|0|0|0|0	0.36	0.71	-2.27	3	0.31	2|0	2	1	717	CNO10_HUMAN
RRAGC_CT	NP_068751.4	RIC8A	2|0	2	1	2	0|0|0|0|0|0|0|0|0|0|0|0|0|0|0|0|0|0|0|0|2|0|2|0	0.36	0.71	-2.27	3	0.31	2|0	2	1	537	RIC8A_HUMAN
RRAGC_CT	NP_003125.3	SRP14	0|2	2	1	2	0|0|0|0|0|0|0|0|0|0|0|0|2|0|2|0|0|0|0|0|0|0|0|0	0.36	0.71	-2.27	3	0.31	0|2	2	1	136	SRP14_HUMAN
RRAGC_CT	NP_004131.3	LLGL1	0|4	4	2	2	0|0|0|0|0|0|0|0|0|0|0|0|0|0|0|0|2|0|0|0|3|0|3|3	0.35	0.7	-4.51	2.18	0.31	0|4	4	2	1064	L2GL1_HUMAN
RRAGC_CT	NP_001231595.1	STX5	0|2	2	1	2	0|0|0|0|0|0|0|0|0|0|0|0|2|0|2|0|0|0|0|0|0|0|0|0	0.36	0.71	-2.27	3	0.31	0|2	2	1	321	STX5_HUMAN
RRAGC_QL_CT	NP_055309.2	TNRC6A	6|0	6	3	2	0|0|0|0|0|0|0|0|0|0|0|0|3|5|4|0|0|0|0|0|4|0|0|3	0.35	0.69	-6.76	1.89	0.31	6|0	6	3	1962	TNR6A_HUMAN
RRAGC_QL_CT	NP_056536.2	GEMIN4	4|2	6	3	2	0|0|0|0|0|0|0|0|0|0|0|0|4|2|0|2|0|0|4|0|0|0|2|0	0.36	0.58	-1.81	2.57	0.31	4|2	6	3	1058	GEMI4_HUMAN
RRAGC_QL_CT	NP_001127835.1	RBM20	2|0	2	1	2	0|0|0|0|0|0|0|0|0|0|0|0|0|2|2|0|0|0|0|0|0|0|0|0	0.36	0.71	-2.27	3	0.31	2|0	2	1	1227	RBM20_HUMAN
RRAGC_QL_CT	NP_001128471.1	FERMT2	6|3	9	4.5	2	0|0|0|0|0|0|0|0|0|0|0|0|4|3|3|0|3|0|2|0|0|2|3|3	0.35	0.66	-3.36	2.35	0.31	6|2	8	4	687	FERM2_HUMAN
RRAGC_QL_CT	NP_060458.3	SCYL2	7|5	12	6	2	0|0|0|0|0|0|0|0|0|0|0|0|5|5|4|2|2|0|0|0|4|3|0|2	0.36	0.58	-1.78	2.67	0.31	6|4	10	5	929	SCYL2_HUMAN
RRAGC_QL_CT	NP_001020423.1	TPD52	2|2	4	2	2	0|0|0|0|0|0|0|0|0|0|0|0|2|0|3|0|0|0|0|0|2|0|0|2	0.37	0.37	-0.54	2.67	0.31	2|2	4	2	224	TPD52_HUMAN
RRAGC_QL_CT	NP_001164108.1	SRGAP2	3|0	3	1.5	2	0|0|0|0|0|0|0|0|0|0|0|0|2|3|0|0|0|0|0|0|2|0|0|0	0.36	0.72	-3.23	2.57	0.31	3|0	3	1.5	1070	SRGP2_HUMAN
RRAGC_QL_CT	NP_003165.2	SVIL	23|11	34	17	2	0|0|0|0|0|0|0|0|0|0|0|0|6|14|10|6|7|4|0|3|13|4|10|9	0.36	0.73	-10.26	2.37	0.31	20|11	31	15.5	1788	SVIL_HUMAN
RRAGC_QL_CT	NP_005498.1	CFL1	7|13	20	10	2	11|4|4|3|3|3|0|3|0|5|0|0|3|0|0|4|3|3|5|0|7|3|4|2	0.36	0.71	-7.3	2.14	0.31	5|4	9	4.5	166	COF1_HUMAN
RRAGC_QL_CT	NP_003125.3	SRP14	2|0	2	1	2	0|0|0|0|0|0|0|0|0|0|0|0|2|0|2|0|0|0|0|0|0|0|0|0	0.36	0.71	-2.27	3	0.31	2|0	2	1	136	SRP14_HUMAN
RRAGC_QL_CT	NP_009207.2	CBX3	3|3	6	3	2	0|0|0|0|0|0|0|0|0|0|0|0|0|6|0|0|0|4|0|0|0|0|0|5	0.37	0.37	-0.54	2.4	0.31	2|3	5	2.5	183	CBX3_HUMAN
RRAGC_QL_CT	NP_001245258.1	EPB41L1	2|0	2	1	2	0|0|0|0|0|0|0|0|0|0|0|0|0|0|0|0|0|0|0|0|0|0|0|5	0.36	0.73	-2.71	2.4	0.31	2|0	2	1	880	E41L1_HUMAN
RRAGC_QL_CT	NP_001073867.1	ECPAS	0|2	2	1	2	0|0|0|0|0|0|0|0|0|0|0|0|2|0|0|0|0|0|0|0|0|0|0|2	0.36	0.71	-2.27	3	0.31	0|2	2	1	2017	ECM29_HUMAN
RRAGC_QL_CT	NP_001120965.1	ANK2	0|4	4	2	2	0|0|0|0|0|0|0|0|0|0|0|0|0|2|5|0|0|0|0|0|4|0|0|0	0.36	0.71	-4.65	2.18	0.31	0|4	4	2	1863	ANK2_HUMAN
RRAGC_TN_CT	NP_075385.1	MARCKSL1	2|0	2	1	2	0|0|0|0|0|0|0|0|0|0|0|0|2|0|0|0|0|0|0|0|0|0|0|2	0.36	0.71	-2.27	3	0.31	2|0	2	1	195	MRP_HUMAN
RRAGC_TN_CT	NP_009207.2	CBX3	2|4	6	3	2	0|0|0|0|0|0|0|0|0|0|0|0|0|6|0|0|0|4|0|0|0|0|0|5	0.36	0.57	-1.71	2.4	0.31	2|3	5	2.5	183	CBX3_HUMAN
RRAGC_TN_CT	NP_001118.3	AP1B1	2|0	2	1	2	0|0|0|0|0|0|0|0|0|0|0|0|0|2|0|0|0|0|0|0|0|0|2|0	0.36	0.71	-2.27	3	0.31	2|0	2	1	949	AP1B1_HUMAN
RRAGC_TN_CT	NP_005902.1	MAT2A	2|0	2	1	2	0|0|0|0|0|0|0|2|2|0|0|0|0|0|0|0|0|0|0|0|0|0|0|0	0.36	0.71	-2.27	3	0.31	2|0	2	1	395	METK2_HUMAN
RRAGC_TN_CT	NP_001185648.1	RBBP7	3|4	7	3.5	2	3|0|0|0|0|0|0|0|0|3|0|0|2|0|0|3|0|0|0|0|0|0|5|0	0.36	0.47	-1.09	2.62	0.31	3|4	7	3.5	469	RBBP7_HUMAN
RRAGC_TN_CT	NP_001243340.1	RAB18	0|2	2	1	2	0|0|2|0|0|0|0|0|0|2|0|0|0|0|0|0|0|0|0|0|0|0|0|0	0.36	0.71	-2.27	3	0.31	0|2	2	1	197	RAB18_HUMAN
RRAGC_TN_CT	NP_060624.1	ASF1B	0|2	2	1	2	0|0|0|0|0|0|0|0|0|0|0|0|0|0|0|0|0|0|0|0|0|0|2|2	0.36	0.71	-2.27	3	0.31	0|2	2	1	202	ASF1B_HUMAN
RRAGC_CT	NP_004272.2	BAG3	6|5	11	5.5	2	0|0|0|0|0|0|0|0|0|0|0|0|4|2|3|0|0|0|0|0|4|4|5|3	0.33	0.44	-1.26	2.64	0.32	5|5	10	5	575	BAG3_HUMAN
RRAGC_CT	NP_001026884.3	INF2	2|3	5	2.5	2	0|0|0|0|0|0|0|0|0|0|0|0|2|2|0|3|0|0|0|0|3|0|2|0	0.32	0.45	-1.4	2.5	0.32	2|3	5	2.5	1240	INF2_HUMAN
RRAGC_CT	NP_059133.1	CPSF2	3|3	6	3	2	0|0|0|0|0|0|0|0|0|0|0|0|2|3|0|0|0|0|2|0|0|0|4|3	0.34	0.34	-0.65	2.57	0.32	3|3	6	3	782	CPSF2_HUMAN
RRAGC_CT	NP_003085.1	SNRPE	3|3	6	3	2	0|0|0|0|0|0|0|0|0|0|0|0|3|3|0|3|2|0|3|0|0|0|0|0	0.34	0.34	-0.68	2.57	0.32	2|2	4	2	92	RUXE_HUMAN
RRAGC_CT	NP_036243.1	AHSA1	16|10	26	13	2	6|2|2|0|4|0|0|2|0|4|0|2|5|4|6|6|6|6|4|3|12|4|6|5	0.33	0.65	-7.16	2.23	0.32	11|7	18	9	338	AHSA1_HUMAN
RRAGC_CT	NP_001230820.1	TPD52L2	3|2	5	2.5	2	0|0|0|0|0|0|0|0|0|0|0|0|3|0|2|2|0|0|0|0|3|0|2|0	0.32	0.45	-1.4	2.5	0.32	3|2	5	2.5	181	TPD54_HUMAN
RRAGC_CT	NP_000998.1	RPS4X	5|4	9	4.5	2	2|2|0|0|0|0|0|2|2|3|0|0|0|2|2|0|0|0|3|0|3|0|0|0	0.33	0.47	-1.41	2.57	0.32	5|3	8	4	263	RS4X_HUMAN
RRAGC_CT	NP_001004.2	RPS9	2|0	2	1	2	0|0|0|0|2|0|0|0|0|0|0|0|0|3|0|0|0|0|0|0|0|0|0|0	0.32	0.64	-2.62	2.4	0.32	2|0	2	1	194	RS9_HUMAN
RRAGC_CT	NP_008996.1	CDC37	2|0	2	1	2	0|0|0|0|0|0|0|0|0|0|0|0|0|0|3|0|0|0|2|0|0|0|0|0	0.32	0.64	-2.62	2.4	0.32	2|0	2	1	378	CDC37_HUMAN
RRAGC_CT	NP_001010.2	RPS15A	0|8	8	4	2	3|0|0|0|2|0|0|0|0|0|0|0|3|0|2|3|4|3|3|0|4|0|3|2	0.33	0.67	-11.56	1.5	0.32	0|6	6	3	130	RS15A_HUMAN
RRAGC_CT	NP_001139400.1	SAP130	0|5	5	2.5	2	0|0|0|0|0|0|0|0|0|0|0|0|0|3|4|2|0|0|0|0|0|3|2|3	0.32	0.64	-6.15	1.76	0.32	0|5	5	2.5	1083	SP130_HUMAN
RRAGC_CT	NP_000981.1	RPL27A	0|3	3	1.5	2	4|0|2|0|0|0|0|0|0|2|0|0|0|0|0|0|0|0|0|0|0|0|0|0	0.34	0.67	-3.6	2.25	0.32	0|2	2	1	148	RL27A_HUMAN
RRAGC_CT	NP_006603.2	KIF1C	0|2	2	1	2	0|0|0|0|0|0|0|0|0|0|0|0|0|0|0|0|0|0|0|2|3|0|0|0	0.32	0.64	-2.62	2.4	0.32	0|2	2	1	1103	KIF1C_HUMAN
RRAGC_CT	NP_006494.1	PSMC4	0|2	2	1	2	0|0|0|0|0|0|0|0|0|0|0|0|0|0|0|0|0|0|0|0|0|0|3|2	0.32	0.64	-2.62	2.4	0.32	0|2	2	1	418	PRS6B_HUMAN
RRAGC_CT	NP_001002.1	RPS7	0|2	2	1	2	0|0|0|0|0|0|0|0|0|0|0|0|0|0|0|0|0|0|0|0|0|2|0|3	0.32	0.64	-2.62	2.4	0.32	0|2	2	1	194	RS7_HUMAN
RRAGC_QL_CT	NP_776152.1	PDZD8	4|0	4	2	2	0|0|0|0|0|0|0|0|0|0|0|0|0|2|0|0|0|0|0|0|4|0|3|3	0.33	0.66	-4.09	2	0.32	4|0	4	2	1154	PDZD8_HUMAN
RRAGC_QL_CT	NP_061915.2	PUS7	2|0	2	1	2	0|0|0|0|0|0|0|0|0|0|0|0|0|0|0|0|0|0|0|0|0|0|7|0	0.34	0.68	-3.42	1.71	0.32	2|0	2	1	661	PUS7_HUMAN
RRAGC_QL_CT	NP_001007103.1	L3MBTL3	3|0	3	1.5	2	0|0|0|0|0|0|0|0|0|0|0|0|0|0|2|0|0|0|0|0|0|0|3|3	0.33	0.67	-3.58	2.25	0.32	2|0	2	1	755	LMBL3_HUMAN
RRAGC_QL_CT	NP_001078927.1	CTNND1	3|0	3	1.5	2	0|0|0|0|0|0|0|0|0|0|0|0|0|3|0|0|0|0|0|0|3|0|2|0	0.33	0.67	-3.58	2.25	0.32	3|0	3	1.5	968	CTND1_HUMAN
RRAGC_QL_CT	NP_001026884.3	INF2	3|2	5	2.5	2	0|0|0|0|0|0|0|0|0|0|0|0|2|2|0|3|0|0|0|0|3|0|2|0	0.32	0.45	-1.4	2.5	0.32	3|2	5	2.5	1240	INF2_HUMAN
RRAGC_QL_CT	NP_006603.2	KIF1C	2|0	2	1	2	0|0|0|0|0|0|0|0|0|0|0|0|0|0|0|0|0|0|0|2|3|0|0|0	0.32	0.64	-2.62	2.4	0.32	2|0	2	1	1103	KIF1C_HUMAN
RRAGC_QL_CT	NP_000167.1	NR3C1	4|0	4	2	2	0|0|0|0|0|0|0|0|0|0|0|0|3|3|2|0|0|0|0|0|2|0|0|2	0.34	0.68	-4.27	2	0.32	4|0	4	2	777	GCR_HUMAN
RRAGC_QL_CT	NP_001230820.1	TPD52L2	3|2	5	2.5	2	0|0|0|0|0|0|0|0|0|0|0|0|3|0|2|2|0|0|0|0|3|0|2|0	0.32	0.45	-1.4	2.5	0.32	3|2	5	2.5	181	TPD54_HUMAN
RRAGC_QL_CT	NP_009208.2	EXOC3	2|0	2	1	2	0|0|0|0|0|0|0|0|0|0|0|0|0|0|0|2|0|0|0|0|0|0|3|0	0.32	0.64	-2.62	2.4	0.32	2|0	2	1	745	EXOC3_HUMAN
RRAGC_QL_CT	NP_056993.2	NBAS	2|0	2	1	2	0|0|0|0|0|0|0|0|0|0|0|0|0|3|2|0|0|0|0|0|0|0|0|0	0.32	0.64	-2.62	2.4	0.32	2|0	2	1	2371	NBAS_HUMAN
RRAGC_QL_CT	NP_001138631.1	INTS9	0|2	2	1	2	0|0|0|0|0|0|0|0|0|0|0|0|0|2|0|0|0|0|0|0|0|0|0|3	0.32	0.64	-2.62	2.4	0.32	0|2	2	1	637	INT9_HUMAN
RRAGC_QL_CT	NP_001002.1	RPS7	0|2	2	1	2	0|0|0|0|0|0|0|0|0|0|0|0|0|0|0|0|0|0|0|0|0|2|0|3	0.32	0.64	-2.62	2.4	0.32	0|2	2	1	194	RS7_HUMAN
RRAGC_QL_CT	NP_009049.2	TRIO	0|3	3	1.5	2	0|0|0|0|0|0|0|0|0|0|0|0|2|0|0|0|0|0|0|0|4|0|2|0	0.34	0.67	-3.6	2.25	0.32	0|3	3	1.5	3097	TRIO_HUMAN
RRAGC_QL_CT	NP_008996.1	CDC37	0|2	2	1	2	0|0|0|0|0|0|0|0|0|0|0|0|0|0|3|0|0|0|2|0|0|0|0|0	0.32	0.64	-2.62	2.4	0.32	0|2	2	1	378	CDC37_HUMAN
RRAGC_QL_CT	NP_477352.3	PI4KA	0|3	3	1.5	2	0|0|0|0|0|0|0|0|0|0|0|0|0|0|3|0|0|0|0|0|0|0|3|2	0.33	0.67	-3.58	2.25	0.32	0|3	3	1.5	2102	PI4KA_HUMAN
RRAGC_QL_CT	NP_000981.1	RPL27A	0|3	3	1.5	2	4|0|2|0|0|0|0|0|0|2|0|0|0|0|0|0|0|0|0|0|0|0|0|0	0.34	0.67	-3.6	2.25	0.32	0|2	2	1	148	RL27A_HUMAN
RRAGC_TN_CT	NP_009109.3	STRAP	8|12	20	10	2	0|0|0|0|0|0|0|0|0|0|0|0|3|2|3|4|4|4|6|3|8|2|5|7	0.34	0.66	-4.48	2.35	0.32	8|8	16	8	350	STRAP_HUMAN
RRAGC_TN_CT	NP_003819.1	MTMR1	4|3	7	3.5	2	0|0|0|0|0|0|0|0|0|0|0|0|2|3|3|3|3|0|0|2|0|0|0|0	0.34	0.47	-1.27	2.62	0.32	4|2	6	3	665	MTMR1_HUMAN
RRAGC_TN_CT	NP_055690.1	KIF14	4|3	7	3.5	2	0|0|0|0|0|0|0|0|0|0|0|0|0|0|5|0|2|0|0|0|5|0|3|2	0.32	0.43	-1.27	2.47	0.32	4|3	7	3.5	1648	KIF14_HUMAN
RRAGC_TN_CT	NP_001243548.1	R3HCC1L	2|0	2	1	2	0|0|0|0|0|0|0|0|0|0|0|0|0|0|0|0|2|0|0|0|0|0|3|0	0.32	0.64	-2.62	2.4	0.32	2|0	2	1	792	R3HCL_HUMAN
RRAGC_TN_CT	NP_003395.1	YWHAB	3|0	3	1.5	2	6|0|0|0|0|0|0|0|0|0|0|0|0|0|0|0|0|0|0|0|3|0|0|0	0.34	0.69	-4.04	2	0.32	3|0	3	1.5	246	1433B_HUMAN
RRAGC_TN_CT	NP_705898.1	CPNE8	2|2	4	2	2	0|0|0|0|0|0|0|0|0|0|0|0|0|0|2|0|0|0|0|0|4|0|2|2	0.33	0.33	-0.69	2.4	0.32	2|2	4	2	564	CPNE8_HUMAN
RRAGC_TN_CT	NP_005605.1	RHEB	0|3	3	1.5	2	0|0|0|0|0|0|0|0|0|0|0|0|0|0|2|3|0|0|0|0|0|0|3|0	0.33	0.67	-3.58	2.25	0.32	0|2	2	1	184	RHEB_HUMAN
RRAGC_TN_CT	NP_001140160.1	KDM3A	0|2	2	1	2	0|0|0|0|0|0|0|0|0|0|0|0|3|0|2|0|0|0|0|0|0|0|0|0	0.32	0.64	-2.62	2.4	0.32	0|2	2	1	1321	KDM3A_HUMAN
RRAGC_TN_CT	NP_001027464.1	ZNF207	0|2	2	1	2	3|0|0|0|0|0|0|0|0|0|0|0|0|0|0|0|2|0|0|0|0|0|0|0	0.32	0.64	-2.62	2.4	0.32	0|2	2	1	463	ZN207_HUMAN
RRAGC_CT	NP_000544.2	WRN	3|0	3	1.5	2	0|0|0|0|0|0|0|0|0|0|0|0|0|0|0|3|0|0|0|0|3|0|2|2	0.28	0.57	-4.17	1.8	0.33	3|0	3	1.5	1432	WRN_HUMAN
RRAGC_CT	NP_001116295.1	GTF3C5	6|7	13	6.5	2	0|0|0|0|0|0|0|0|0|0|0|0|4|4|3|4|3|0|0|0|5|0|4|3	0.32	0.44	-1.38	2.6	0.33	5|7	12	6	526	TF3C5_HUMAN
RRAGC_CT	NP_005774.2	TXNDC9	4|0	4	2	2	0|0|0|0|0|0|0|0|0|0|0|0|0|0|0|0|3|3|2|0|3|0|2|0	0.31	0.63	-4.63	1.85	0.33	3|0	3	1.5	226	TXND9_HUMAN
RRAGC_CT	NP_004981.2	MARS1	2|5	7	3.5	2	0|0|0|0|0|0|0|0|0|0|0|0|4|4|2|2|3|0|0|0|0|0|2|2	0.29	0.55	-3.47	2.21	0.33	2|5	7	3.5	900	SYMC_HUMAN
RRAGC_CT	NP_001124480.1	PTPN12	0|3	3	1.5	2	0|0|0|0|0|0|0|0|0|0|0|0|2|0|0|0|0|0|0|0|3|0|2|2	0.31	0.62	-3.82	2	0.33	0|2	2	1	661	PTN12_HUMAN
RRAGC_CT	NP_078930.3	NOL9	0|2	2	1	2	0|0|0|0|0|0|0|0|0|0|0|0|3|0|0|3|0|0|0|0|0|0|0|0	0.3	0.61	-2.96	2	0.33	0|2	2	1	702	NOL9_HUMAN
RRAGC_CT	NP_001020423.1	TPD52	0|3	3	1.5	2	0|0|0|0|0|0|0|0|0|0|0|0|2|0|3|0|0|0|0|0|2|0|0|2	0.31	0.62	-3.82	2	0.33	0|3	3	1.5	224	TPD52_HUMAN
RRAGC_CT	NP_000976.1	RPL17	0|2	2	1	2	4|0|0|0|0|0|0|0|0|0|0|0|0|0|0|0|0|0|0|0|0|0|0|3	0.29	0.58	-3.32	1.71	0.33	0|2	2	1	184	RL17_HUMAN
RRAGC_CT	NP_001135915.1	EDC3	0|3	3	1.5	2	0|0|0|0|0|0|0|0|0|0|0|0|0|3|3|0|0|0|0|0|3|0|0|0	0.32	0.63	-3.91	2	0.33	0|3	3	1.5	508	EDC3_HUMAN
RRAGC_CT	NP_066357.2	RPL36A	0|2	2	1	2	4|0|0|0|0|0|0|0|0|0|0|0|2|0|0|0|0|0|0|0|0|0|0|0	0.31	0.62	-2.98	2	0.33	0|2	2	1	142	RL36A_HUMAN
RRAGC_QL_CT	NP_000964.1	RPL8	3|4	7	3.5	2	3|0|0|0|0|0|0|2|2|3|0|0|0|0|0|0|3|0|2|2|0|0|0|0	0.29	0.42	-1.62	2.47	0.33	3|3	6	3	257	RL8_HUMAN
RRAGC_QL_CT	NP_001093879.1	SENP6	2|0	2	1	2	0|0|0|0|0|0|0|0|0|0|0|0|2|0|4|0|0|0|0|0|0|0|0|0	0.31	0.62	-2.98	2	0.33	2|0	2	1	1105	SENP6_HUMAN
RRAGC_QL_CT	NP_001106849.1	FANCI	4|3	7	3.5	2	0|0|0|0|0|0|0|0|0|0|0|0|0|3|0|2|2|0|0|2|2|0|4|2	0.29	0.41	-1.59	2.47	0.33	4|3	7	3.5	1328	FANCI_HUMAN
RRAGC_QL_CT	NP_001123481.1	GEN1	2|0	2	1	2	0|0|0|0|0|0|0|0|0|0|0|0|4|0|3|0|0|0|0|0|0|0|0|0	0.29	0.58	-3.32	1.71	0.33	2|0	2	1	908	GEN_HUMAN
RRAGC_QL_CT	NP_056281.1	PTPN23	6|3	9	4.5	2	0|0|0|0|0|0|0|0|0|0|0|0|4|2|3|2|3|2|0|0|2|0|3|3	0.3	0.58	-3.63	2.25	0.33	6|3	9	4.5	1636	PTN23_HUMAN
RRAGC_QL_CT	NP_005427.2	CCDC6	2|0	2	1	2	0|0|0|0|0|0|0|0|0|0|0|0|0|4|0|0|2|0|0|0|0|0|0|0	0.31	0.62	-2.98	2	0.33	2|0	2	1	474	CCDC6_HUMAN
RRAGC_QL_CT	NP_006247.1	PKN2	14|4	18	9	2	0|0|0|0|0|0|0|0|0|0|0|0|8|4|8|5|5|3|2|0|8|6|4|7	0.32	0.63	-12.71	1.8	0.33	13|4	17	8.5	984	PKN2_HUMAN
RRAGC_QL_CT	NP_060315.1	COMMD8	3|0	3	1.5	2	0|0|0|0|0|0|0|0|0|0|0|0|0|0|3|3|0|2|0|0|0|0|2|0	0.28	0.57	-4.17	1.8	0.33	3|0	3	1.5	183	COMD8_HUMAN
RRAGC_QL_CT	NP_001116538.2	MAPT	3|0	3	1.5	2	0|0|0|0|0|0|0|0|0|0|0|0|2|0|2|2|0|0|0|0|0|0|2|2	0.28	0.57	-4.03	1.8	0.33	3|0	3	1.5	776	TAU_HUMAN
RRAGC_QL_CT	NP_055768.3	DIS3	6|3	9	4.5	2	0|0|0|0|0|0|0|0|0|0|0|0|3|3|2|2|2|0|2|0|2|0|6|2	0.29	0.55	-3.58	2.25	0.33	6|3	9	4.5	958	RRP44_HUMAN
RRAGC_QL_CT	NP_001083.2	ABR	10|6	16	8	2	0|0|0|0|0|0|0|0|0|0|0|0|4|5|4|5|5|3|3|0|3|2|6|3	0.29	0.57	-4.93	2.23	0.33	10|6	16	8	822	ABR_HUMAN
RRAGC_QL_CT	NP_001035247.1	CEP44	4|0	4	2	2	0|0|0|0|0|0|0|0|0|0|0|0|0|3|0|2|2|0|0|0|4|0|0|2	0.31	0.62	-4.59	1.85	0.33	4|0	4	2	390	CEP44_HUMAN
RRAGC_QL_CT	NP_945327.2	NELFCD	2|0	2	1	2	0|0|0|0|0|0|0|0|0|0|0|0|0|2|0|0|0|0|0|0|4|0|0|0	0.31	0.62	-2.98	2	0.33	2|0	2	1	599	NELFD_HUMAN
RRAGC_QL_CT	NP_055672.3	RABGAP1L	2|0	2	1	2	0|0|0|0|0|0|0|0|0|0|0|0|3|3|0|0|0|0|0|0|0|0|0|0	0.3	0.61	-2.96	2	0.33	2|0	2	1	815	RBG10_HUMAN
RRAGC_QL_CT	NP_000982.2	RPL28	2|0	2	1	2	5|0|0|0|2|0|0|0|0|0|0|0|0|0|0|0|0|0|0|0|0|0|0|0	0.3	0.6	-3.35	1.71	0.33	2|0	2	1	137	RL28_HUMAN
RRAGC_QL_CT	NP_005774.2	TXNDC9	0|4	4	2	2	0|0|0|0|0|0|0|0|0|0|0|0|0|0|0|0|3|3|2|0|3|0|2|0	0.31	0.63	-4.63	1.85	0.33	0|2	2	1	226	TXND9_HUMAN
RRAGC_QL_CT	NP_001243728.1	GAPDH	0|4	4	2	2	13|0|0|0|0|0|0|0|0|0|0|0|0|0|0|0|3|0|0|0|0|0|0|0	0.32	0.63	-5.02	1.5	0.33	0|3	3	1.5	293	G3P_HUMAN
RRAGC_TN_CT	NP_057479.2	HACD3	4|0	4	2	2	0|0|0|0|0|0|0|0|0|0|0|0|0|2|2|2|2|2|0|0|2|0|0|2	0.31	0.62	-5.17	1.71	0.33	4|0	4	2	362	HACD3_HUMAN
RRAGC_TN_CT	NP_000267.2	OCRL	4|8	12	6	2	0|0|0|0|0|0|0|0|0|0|0|0|7|2|4|0|2|0|3|0|3|3|3|4	0.32	0.62	-4.14	2.32	0.33	3|8	11	5.5	901	OCRL_HUMAN
RRAGC_TN_CT	NP_001002800.1	SMC4	11|11	22	11	2	0|0|0|0|0|0|0|0|0|0|0|0|7|5|6|7|0|0|5|0|4|4|7|4	0.31	0.31	-0.81	2.69	0.33	11|11	22	11	1288	SMC4_HUMAN
RRAGC_TN_CT	NP_005906.2	MCM6	3|2	5	2.5	2	0|0|0|0|0|0|0|0|0|0|0|0|4|3|0|2|0|0|0|0|0|0|4|0	0.31	0.43	-1.41	2.31	0.33	3|2	5	2.5	821	MCM6_HUMAN
RRAGC_TN_CT	NP_005887.2	IDH1	0|3	3	1.5	2	0|0|0|0|0|0|0|0|0|0|0|0|4|0|0|0|0|0|0|0|0|0|2|3	0.32	0.64	-3.94	2	0.33	0|3	3	1.5	414	IDHC_HUMAN
RRAGC_TN_CT	NP_000242.1	MSH2	0|3	3	1.5	2	0|0|0|0|0|0|0|0|0|0|0|0|0|3|0|0|2|0|0|0|0|2|2|0	0.31	0.62	-3.82	2	0.33	0|3	3	1.5	934	MSH2_HUMAN
RRAGC_TN_CT	NP_001177934.1	SRSF10	0|3	3	1.5	2	3|0|0|0|2|0|0|0|0|0|0|0|2|0|0|0|0|0|0|0|2|0|0|0	0.31	0.62	-3.82	2	0.33	0|3	3	1.5	261	SRS10_HUMAN
RRAGC_CT	NP_004915.2	ACTN4	2|2	4	2	2	0|0|0|0|0|0|0|0|0|0|0|0|3|0|0|0|0|0|0|0|3|0|2|3	0.27	0.27	-0.98	2.18	0.34	2|2	4	2	911	ACTN4_HUMAN
RRAGC_CT	NP_055625.4	CEP350	4|0	4	2	2	0|0|0|0|0|0|0|0|0|0|0|0|3|0|2|2|4|0|0|0|0|0|2|2	0.26	0.53	-5.43	1.6	0.34	4|0	4	2	3117	CE350_HUMAN
RRAGC_CT	NP_001128714.1	NDRG1	2|6	8	4	2	0|0|0|0|0|0|0|0|0|0|0|0|3|3|2|2|2|2|0|0|3|0|4|4	0.26	0.52	-5.38	1.92	0.34	2|5	7	3.5	394	NDRG1_HUMAN
RRAGC_CT	NP_005947.3	MTHFD1	2|3	5	2.5	2	4|0|0|0|0|0|0|0|0|0|0|0|0|3|0|0|0|0|0|0|2|0|2|2	0.28	0.4	-1.59	2.31	0.34	2|3	5	2.5	935	C1TC_HUMAN
RRAGC_CT	NP_004452.1	FARSA	2|0	2	1	2	0|0|0|0|0|0|0|0|0|0|0|0|0|0|2|0|2|0|0|0|2|0|0|0	0.27	0.55	-2.88	2	0.34	2|0	2	1	508	SYFA_HUMAN
RRAGC_CT	NP_004955.2	HDAC1	2|0	2	1	2	0|0|0|0|0|0|0|0|0|0|0|0|4|4|0|0|0|0|0|0|0|0|0|0	0.27	0.53	-3.67	1.5	0.34	2|0	2	1	482	HDAC1_HUMAN
RRAGC_CT	NP_006752.1	YWHAE	5|0	5	2.5	2	7|0|0|0|0|0|0|0|0|0|0|0|3|2|2|0|0|2|3|0|0|0|0|0	0.27	0.53	-6.74	1.58	0.34	4|0	4	2	255	1433E_HUMAN
RRAGC_CT	NP_658988.2	SMCR8	2|6	8	4	2	0|0|0|0|0|0|0|0|0|0|0|0|3|3|2|2|0|0|0|0|4|0|6|3	0.27	0.54	-4.53	2.09	0.34	2|6	8	4	937	SMCR8_HUMAN
RRAGC_CT	NP_001035809.1	ABCE1	0|2	2	1	2	0|0|0|0|0|0|0|0|0|0|0|0|5|3|0|0|0|0|0|0|0|0|0|0	0.27	0.54	-3.68	1.5	0.34	0|2	2	1	599	ABCE1_HUMAN
RRAGC_CT	NP_006592.3	PTGES3	0|2	2	1	2	0|2|0|0|2|0|0|0|0|0|0|0|0|0|0|0|0|0|0|0|2|0|0|0	0.27	0.55	-2.88	2	0.34	0|2	2	1	160	TEBP_HUMAN
RRAGC_CT	NP_001180286.1	NUP62	0|2	2	1	2	0|0|0|0|0|0|0|0|0|0|0|0|0|2|0|0|0|0|2|0|2|0|0|0	0.27	0.55	-2.88	2	0.34	0|2	2	1	522	NUP62_HUMAN
RRAGC_CT	NP_064530.1	SH3GLB2	0|2	2	1	2	0|0|0|0|0|0|0|0|0|0|0|0|0|0|2|0|0|0|0|0|2|2|0|0	0.27	0.55	-2.88	2	0.34	0|2	2	1	395	SHLB2_HUMAN
RRAGC_QL_CT	NP_001128714.1	NDRG1	6|3	9	4.5	2	0|0|0|0|0|0|0|0|0|0|0|0|3|3|2|2|2|2|0|0|3|0|4|4	0.27	0.52	-3.92	2.16	0.34	4|3	7	3.5	394	NDRG1_HUMAN
RRAGC_QL_CT	NP_689926.1	STT3A	7|4	11	5.5	2	4|0|0|0|2|0|0|0|0|0|0|0|5|3|3|2|3|0|2|2|4|0|0|0	0.26	0.5	-3.97	2.2	0.34	5|4	9	4.5	705	STT3A_HUMAN
RRAGC_QL_CT	NP_001006.1	RPS11	7|12	19	9.5	2	5|3|5|0|7|0|0|4|3|4|0|0|6|4|3|4|4|0|0|2|4|0|0|3	0.27	0.53	-6.42	2.15	0.34	6|7	13	6.5	158	RS11_HUMAN
RRAGC_QL_CT	NP_060842.3	LRIF1	2|0	2	1	2	0|0|0|0|0|0|0|0|0|0|0|0|0|0|2|2|0|0|0|0|0|0|0|2	0.27	0.55	-2.88	2	0.34	2|0	2	1	769	LRIF1_HUMAN
RRAGC_QL_CT	NP_056990.3	TRIM33	2|0	2	1	2	0|0|0|0|0|0|0|0|0|0|0|0|2|0|2|0|0|0|0|0|0|0|2|0	0.27	0.55	-2.88	2	0.34	2|0	2	1	1127	TRI33_HUMAN
RRAGC_QL_CT	NP_055929.1	ANKLE2	3|0	3	1.5	2	0|0|0|0|0|0|0|0|0|0|0|0|4|3|2|0|0|0|0|0|0|0|2|0	0.26	0.53	-4.53	1.64	0.34	3|0	3	1.5	938	ANKL2_HUMAN
RRAGC_QL_CT	NP_001518.3	HDAC2	3|0	3	1.5	2	0|0|0|0|0|0|0|0|0|0|0|0|0|0|4|0|0|0|4|0|0|0|0|3	0.28	0.55	-4.62	1.64	0.34	3|0	3	1.5	488	HDAC2_HUMAN
RRAGC_QL_CT	NP_001008660.1	PICALM	4|3	7	3.5	2	0|0|0|0|0|0|0|0|0|0|0|0|4|3|5|0|2|0|0|0|2|0|0|2	0.26	0.36	-1.67	2.33	0.34	4|3	7	3.5	610	PICAL_HUMAN
RRAGC_QL_CT	NP_004482.4	ARHGAP35	0|3	3	1.5	2	0|0|0|0|0|0|0|0|0|0|0|0|0|0|0|0|0|0|0|0|5|2|2|2	0.27	0.54	-4.58	1.64	0.34	0|3	3	1.5	1499	RHG35_HUMAN
RRAGC_QL_CT	NP_006531.1	NCOA2	0|2	2	1	2	0|0|0|0|0|0|0|0|0|0|0|0|2|0|0|0|0|0|0|0|2|0|2|0	0.27	0.55	-2.88	2	0.34	0|2	2	1	1464	NCOA2_HUMAN
RRAGC_QL_CT	NP_004955.2	HDAC1	0|2	2	1	2	0|0|0|0|0|0|0|0|0|0|0|0|4|4|0|0|0|0|0|0|0|0|0|0	0.27	0.53	-3.67	1.5	0.34	0|2	2	1	482	HDAC1_HUMAN
RRAGC_TN_CT	NP_079052.2	PEAK1	4|2	6	3	2	0|0|0|0|0|0|0|0|0|0|0|0|0|4|4|3|0|0|0|0|0|0|2|3	0.28	0.47	-2.38	2.25	0.34	4|2	6	3	1746	PEAK1_HUMAN
RRAGC_TN_CT	NP_001258978.1	TRAP1	3|4	7	3.5	2	6|0|2|0|0|0|0|0|0|3|0|0|0|3|0|0|0|0|0|0|4|0|0|0	0.28	0.38	-1.52	2.33	0.34	3|4	7	3.5	651	TRAP1_HUMAN
RRAGC_TN_CT	NP_001026866.1	PLD3	2|4	6	3	2	0|2|0|2|2|0|0|4|3|3|0|0|0|0|0|0|0|0|0|0|0|0|0|0	0.27	0.47	-2.54	2.25	0.34	2|4	6	3	490	PLD3_HUMAN
RRAGC_TN_CT	NP_612510.1	TECR	2|3	5	2.5	2	0|0|0|0|0|0|0|0|0|0|0|0|2|0|0|0|0|2|0|0|2|2|2|3	0.26	0.38	-1.84	2.31	0.34	2|3	5	2.5	308	TECR_HUMAN
RRAGC_TN_CT	NP_001011.1	RPS16	6|4	10	5	2	5|4|3|0|3|0|0|2|0|0|0|0|3|2|0|2|2|0|0|0|0|0|0|0	0.26	0.47	-2.83	2.31	0.34	4|3	7	3.5	146	RS16_HUMAN
RRAGC_TN_CT	NP_001007794.1	BUB3	3|5	8	4	2	8|2|0|2|0|0|0|3|0|6|0|0|0|0|0|0|0|0|0|0|0|0|0|0	0.28	0.46	-2.13	2.29	0.34	3|5	8	4	326	BUB3_HUMAN
RRAGC_TN_CT	NP_001020241.1	RPS14	2|2	4	2	2	2|0|0|0|0|0|0|0|0|0|0|0|2|2|0|2|0|2|0|0|0|0|0|0	0.28	0.28	-0.97	2.4	0.34	2|2	4	2	151	RS14_HUMAN
RRAGC_TN_CT	NP_001164409.1	ISYNA1	2|3	5	2.5	2	0|0|0|0|0|0|0|0|0|0|0|0|0|2|0|0|0|0|0|0|2|3|2|4	0.28	0.4	-1.59	2.31	0.34	2|3	5	2.5	504	INO1_HUMAN
RRAGC_TN_CT	NP_066299.2	MYL6	2|3	5	2.5	2	0|0|0|0|0|0|0|3|2|2|0|0|0|0|0|0|0|2|0|0|0|0|2|2	0.26	0.38	-1.84	2.31	0.34	2|3	5	2.5	151	MYL6_HUMAN
RRAGC_TN_CT	NP_001159968.1	SLC16A1	0|2	2	1	2	0|0|0|0|0|0|0|0|0|0|0|0|0|0|0|0|0|0|0|0|2|2|2|0	0.27	0.55	-2.88	2	0.34	0|2	2	1	500	MOT1_HUMAN
RRAGC_TN_CT	NP_055929.1	ANKLE2	0|3	3	1.5	2	0|0|0|0|0|0|0|0|0|0|0|0|4|3|2|0|0|0|0|0|0|0|2|0	0.26	0.53	-4.53	1.64	0.34	0|2	2	1	938	ANKL2_HUMAN
RRAGC_TN_CT	NP_001180286.1	NUP62	0|2	2	1	2	0|0|0|0|0|0|0|0|0|0|0|0|0|2|0|0|0|0|2|0|2|0|0|0	0.27	0.55	-2.88	2	0.34	0|2	2	1	522	NUP62_HUMAN
RRAGC_CT	NP_000652.2	RPL9	3|7	10	5	2	2|0|0|2|3|0|0|0|0|2|0|0|3|3|0|4|3|0|0|0|3|0|2|3	0.25	0.5	-5.39	2	0.35	3|5	8	4	192	RL9_HUMAN
RRAGC_CT	NP_001006.1	RPS11	11|11	22	11	2	5|3|5|0|7|0|0|4|3|4|0|0|6|4|3|4|4|0|0|2|4|0|0|3	0.25	0.25	-1.12	2.49	0.35	6|5	11	5.5	158	RS11_HUMAN
RRAGC_CT	NP_001001563.1	TIMM50	2|0	2	1	2	2|3|0|0|0|0|0|0|0|2|0|0|0|0|0|0|0|0|0|0|0|0|0|0	0.26	0.51	-3.23	1.71	0.35	2|0	2	1	456	TIM50_HUMAN
RRAGC_CT	NP_004466.2	FLOT2	3|2	5	2.5	2	0|0|0|0|0|0|0|0|0|0|0|0|0|4|3|0|0|0|0|0|3|0|2|2	0.24	0.34	-1.85	2.14	0.35	3|2	5	2.5	428	FLOT2_HUMAN
RRAGC_CT	NP_001164108.1	SRGAP2	2|0	2	1	2	0|0|0|0|0|0|0|0|0|0|0|0|2|3|0|0|0|0|0|0|2|0|0|0	0.26	0.51	-3.23	1.71	0.35	2|0	2	1	1070	SRGP2_HUMAN
RRAGC_CT	NP_982284.1	CAMSAP2	0|2	2	1	2	0|0|0|0|0|0|0|0|0|0|0|0|3|0|0|0|2|0|0|0|0|0|3|0	0.23	0.47	-3.58	1.5	0.35	0|2	2	1	1478	CAMP2_HUMAN
RRAGC_CT	NP_001406.1	EIF2S3	0|2	2	1	2	0|0|0|0|0|0|0|0|0|0|0|0|3|0|0|3|0|0|0|0|0|0|0|2	0.23	0.47	-3.58	1.5	0.35	0|2	2	1	472	IF2G_HUMAN
RRAGC_CT	NP_001022.1	RPS28	0|2	2	1	2	3|0|0|0|0|0|0|3|2|0|0|0|0|0|0|0|0|0|0|0|0|0|0|0	0.23	0.47	-3.58	1.5	0.35	0|2	2	1	69	RS28_HUMAN
RRAGC_CT	NP_776152.1	PDZD8	0|3	3	1.5	2	0|0|0|0|0|0|0|0|0|0|0|0|0|2|0|0|0|0|0|0|4|0|3|3	0.24	0.47	-4.09	1.5	0.35	0|3	3	1.5	1154	PDZD8_HUMAN
RRAGC_QL_CT	NP_001092006.1	USP5	3|0	3	1.5	2	0|0|3|0|0|0|0|0|0|7|0|0|0|3|0|0|0|0|0|0|0|0|0|0	0.25	0.49	-4.19	1.38	0.35	3|0	3	1.5	858	UBP5_HUMAN
RRAGC_QL_CT	NP_001157016.1	SYNRG	9|0	9	4.5	2	0|0|0|0|0|0|0|0|0|0|0|0|4|2|2|3|4|4|0|0|7|3|6|4	0.24	0.48	-14	1.38	0.35	8|0	8	4	1236	SYNRG_HUMAN
RRAGC_QL_CT	NP_002147.2	HSPD1	13|12	25	12.5	2	11|4|7|5|6|0|0|3|3|7|0|0|2|0|0|2|0|0|0|0|6|0|0|3	0.25	0.35	-1.78	2.54	0.35	12|9	21	10.5	573	CH60_HUMAN
RRAGC_QL_CT	NP_002583.1	PCNA	3|3	6	3	2	5|0|0|0|0|0|0|0|0|3|0|0|2|3|0|0|0|0|0|0|3|0|0|0	0.25	0.25	-1.09	2.25	0.35	3|3	6	3	261	PCNA_HUMAN
RRAGC_QL_CT	NP_115543.3	SNX29	3|0	3	1.5	2	0|0|0|0|0|0|0|0|0|0|0|0|0|0|0|0|0|2|0|0|2|2|3|2	0.25	0.5	-4.39	1.64	0.35	3|0	3	1.5	813	SNX29_HUMAN
RRAGC_QL_CT	NP_004721.1	ETF1	3|7	10	5	2	0|0|0|0|0|0|0|0|0|0|0|0|4|4|2|3|4|2|4|0|0|0|6|0	0.23	0.46	-4.9	2.07	0.35	3|6	9	4.5	437	ERF1_HUMAN
RRAGC_QL_CT	NP_004490.2	HNRNPAB	4|0	4	2	2	0|0|0|0|0|0|0|0|0|0|0|0|0|4|0|2|2|2|4|0|2|0|0|0	0.23	0.47	-5.76	1.5	0.35	4|0	4	2	285	ROAA_HUMAN
RRAGC_QL_CT	NP_001060.1	TUBB2A	2|0	2	1	2	0|0|0|0|0|0|0|0|0|0|0|0|0|0|0|0|0|0|0|0|0|0|0|11	0.25	0.5	-4.87	1.09	0.35	2|0	2	1	445	TBB2A_HUMAN
RRAGC_QL_CT	NP_001107579.1	PDLIM3	2|0	2	1	2	0|0|0|0|0|0|0|0|0|0|0|0|0|2|0|0|0|0|0|0|3|0|3|0	0.23	0.47	-3.58	1.5	0.35	2|0	2	1	316	PDLI3_HUMAN
RRAGC_QL_CT	NP_001001563.1	TIMM50	2|0	2	1	2	2|3|0|0|0|0|0|0|0|2|0|0|0|0|0|0|0|0|0|0|0|0|0|0	0.26	0.51	-3.23	1.71	0.35	2|0	2	1	456	TIM50_HUMAN
RRAGC_QL_CT	NP_060596.2	TMEM33	0|2	2	1	2	0|0|0|0|0|0|0|0|0|2|0|0|3|0|0|0|0|0|0|0|0|0|2|0	0.26	0.51	-3.23	1.71	0.35	0|2	2	1	247	TMM33_HUMAN
RRAGC_QL_CT	NP_001022.1	RPS28	0|2	2	1	2	3|0|0|0|0|0|0|3|2|0|0|0|0|0|0|0|0|0|0|0|0|0|0|0	0.23	0.47	-3.58	1.5	0.35	0|2	2	1	69	RS28_HUMAN
RRAGC_QL_CT	NP_001128685.1	GIT2	0|2	2	1	2	0|0|0|0|0|0|0|0|0|0|0|0|0|2|3|0|0|0|0|0|0|0|2|0	0.26	0.51	-3.23	1.71	0.35	0|2	2	1	681	GIT2_HUMAN
RRAGC_QL_CT	NP_003128.3	SRPK1	0|2	2	1	2	0|0|0|0|0|0|0|0|0|0|0|0|2|0|2|0|0|0|0|0|0|4|0|0	0.24	0.48	-3.6	1.5	0.35	0|2	2	1	655	SRPK1_HUMAN
RRAGC_QL_CT	NP_001243000.1	RNF213	0|2	2	1	2	0|0|0|0|0|0|0|0|0|0|0|0|0|0|0|0|3|0|0|0|2|0|2|0	0.26	0.51	-3.23	1.71	0.35	0|2	2	1	5207	RN213_HUMAN
RRAGC_TN_CT	NP_004332.2	CAD	12|10	22	11	2	2|0|0|0|0|0|0|0|0|0|0|0|7|9|4|3|7|3|6|0|5|0|4|4	0.23	0.4	-2.79	2.44	0.35	10|10	20	10	2225	PYR1_HUMAN
RRAGC_TN_CT	NP_002145.3	HSPA4	6|11	17	8.5	2	0|0|0|0|0|0|0|0|0|0|0|0|6|9|7|4|0|0|3|0|3|0|5|6	0.26	0.5	-4.68	2.37	0.35	6|9	15	7.5	840	HSP74_HUMAN
RRAGC_TN_CT	NP_004490.2	HNRNPAB	3|3	6	3	2	0|0|0|0|0|0|0|0|0|0|0|0|0|4|0|2|2|2|4|0|2|0|0|0	0.23	0.23	-1.2	2.25	0.35	3|2	5	2.5	285	ROAA_HUMAN
RRAGC_TN_CT	NP_061167.1	LANCL2	3|2	5	2.5	2	3|0|3|2|0|0|0|0|3|3|0|0|0|0|0|0|0|0|0|0|0|0|0|0	0.23	0.34	-1.9	2.14	0.35	3|2	5	2.5	450	LANC2_HUMAN
RRAGC_TN_CT	NP_001001974.1	PLEKHA1	2|4	6	3	2	0|0|0|0|0|0|0|0|0|0|0|0|3|3|0|3|0|0|0|0|2|3|0|3	0.23	0.41	-2.86	2.12	0.35	2|4	6	3	404	PKHA1_HUMAN
RRAGC_TN_CT	NP_006566.2	MAP4K5	2|0	2	1	2	0|0|0|0|0|0|0|0|0|0|0|0|0|3|2|0|0|0|0|0|2|0|0|0	0.26	0.51	-3.23	1.71	0.35	2|0	2	1	846	M4K5_HUMAN
RRAGC_TN_CT	NP_003812.1	RIPK2	2|0	2	1	2	0|0|0|0|0|0|0|0|0|0|0|0|2|0|0|2|0|0|0|0|0|0|3|0	0.26	0.51	-3.23	1.71	0.35	2|0	2	1	540	RIPK2_HUMAN
RRAGC_TN_CT	NP_115518.3	CEP192	0|3	3	1.5	2	0|0|0|0|0|0|0|0|0|0|0|0|0|0|0|3|0|0|0|0|3|0|2|4	0.24	0.47	-4.09	1.5	0.35	0|3	3	1.5	2537	CE192_HUMAN
RRAGC_TN_CT	NP_001185486.1	LMNB1	0|2	2	1	2	0|0|0|0|0|0|0|0|0|0|0|0|2|0|3|0|0|0|0|0|0|0|0|3	0.23	0.47	-3.58	1.5	0.35	0|2	2	1	376	LMNB1_HUMAN
RRAGC_TN_CT	NP_477352.3	PI4KA	0|2	2	1	2	0|0|0|0|0|0|0|0|0|0|0|0|0|0|3|0|0|0|0|0|0|0|3|2	0.23	0.47	-3.58	1.5	0.35	0|2	2	1	2102	PI4KA_HUMAN
RRAGC_CT	NP_597709.2	RAVER1	3|0	3	1.5	2	0|0|0|0|0|0|0|0|0|0|0|0|3|2|2|0|0|0|0|0|2|0|4|0	0.2	0.4	-4.59	1.38	0.36	3|0	3	1.5	756	RAVR1_HUMAN
RRAGC_CT	NP_001091981.1	KIF2A	2|0	2	1	2	0|0|0|0|0|0|0|0|0|0|0|0|2|0|2|0|2|0|0|0|2|0|0|0	0.21	0.41	-3.46	1.5	0.36	2|0	2	1	744	KIF2A_HUMAN
RRAGC_CT	NP_001128659.1	AGFG1	4|5	9	4.5	2	0|0|0|0|0|0|0|0|0|0|0|0|4|5|3|3|2|0|0|0|4|0|2|0	0.22	0.32	-1.87	2.35	0.36	3|3	6	3	584	AGFG1_HUMAN
RRAGC_CT	NP_005119.2	DOP1B	2|0	2	1	2	0|0|0|0|0|0|0|0|0|0|0|0|0|2|0|0|0|0|0|0|3|0|4|0	0.21	0.43	-3.94	1.33	0.36	2|0	2	1	2298	DOP2_HUMAN
RRAGC_CT	NP_056340.2	IBTK	3|8	11	5.5	2	0|0|0|0|0|0|0|0|0|0|0|0|8|3|5|3|0|0|0|0|3|0|5|6	0.21	0.42	-5.83	2	0.36	3|8	11	5.5	1353	IBTK_HUMAN
RRAGC_CT	NP_061989.2	UBFD1	3|5	8	4	2	0|0|0|0|0|0|0|0|0|0|0|0|4|5|2|0|2|3|0|0|0|0|4|2	0.21	0.37	-2.84	2.18	0.36	3|5	8	4	309	UBFD1_HUMAN
RRAGC_CT	NP_060191.3	CC2D1A	4|5	9	4.5	2	0|0|0|0|0|0|0|0|0|0|0|0|0|4|4|3|0|0|3|0|4|0|2|3	0.22	0.32	-1.91	2.35	0.36	4|5	9	4.5	951	C2D1A_HUMAN
RRAGC_CT	NP_001106177.1	SCIN	5|2	7	3.5	2	0|0|0|0|0|0|0|0|0|0|0|0|3|3|4|0|4|0|0|0|5|0|2|0	0.22	0.42	-3.88	2	0.36	5|2	7	3.5	715	ADSV_HUMAN
RRAGC_CT	NP_001161143.1	LPP	6|5	11	5.5	2	0|0|0|0|0|0|0|0|0|0|0|0|3|4|2|0|2|4|0|0|6|2|2|3	0.21	0.3	-2.05	2.36	0.36	6|5	11	5.5	612	LPP_HUMAN
RRAGC_CT	NP_003312.3	TUFM	18|28	46	23	2	20|14|9|10|6|2|5|4|5|10|6|4|8|14|5|5|4|4|7|2|10|2|5|5	0.21	0.42	-10.66	2.32	0.36	11|14	25	12.5	455	EFTU_HUMAN
RRAGC_CT	NP_006550.1	KHDRBS1	4|2	6	3	2	9|0|0|0|0|0|0|0|0|2|0|0|3|0|0|0|0|0|0|0|3|0|0|2	0.21	0.37	-2.89	1.89	0.36	3|2	5	2.5	443	KHDR1_HUMAN
RRAGC_CT	NP_061170.2	TRIM36	2|0	2	1	2	0|0|0|0|0|0|0|0|0|0|0|0|0|2|0|0|0|0|0|0|0|2|2|2	0.21	0.41	-3.46	1.5	0.36	2|0	2	1	728	TRI36_HUMAN
RRAGC_CT	NP_005906.2	MCM6	2|2	4	2	2	0|0|0|0|0|0|0|0|0|0|0|0|4|3|0|2|0|0|0|0|0|0|4|0	0.2	0.2	-1.41	1.85	0.36	2|2	4	2	821	MCM6_HUMAN
RRAGC_CT	NP_001006635.1	ARHGAP17	2|0	2	1	2	0|0|0|0|0|0|0|0|0|0|0|0|0|0|0|0|0|0|0|0|0|2|3|4	0.21	0.43	-3.94	1.33	0.36	2|0	2	1	881	RHG17_HUMAN
RRAGC_CT	NP_000393.4	G6PD	0|3	3	1.5	2	0|0|0|0|0|0|0|0|0|0|0|0|2|3|0|0|0|0|0|0|4|0|4|0	0.21	0.43	-4.44	1.38	0.36	0|3	3	1.5	545	G6PD_HUMAN
RRAGC_CT	NP_000964.1	RPL8	0|4	4	2	2	3|0|0|0|0|0|0|2|2|3|0|0|0|0|0|0|3|0|2|2|0|0|0|0	0.21	0.42	-6.27	1.41	0.36	0|3	3	1.5	257	RL8_HUMAN
RRAGC_QL_CT	NP_004272.2	BAG3	5|5	10	5	2	0|0|0|0|0|0|0|0|0|0|0|0|4|2|3|0|0|0|0|0|4|4|5|3	0.22	0.22	-1.26	2.4	0.36	5|5	10	5	575	BAG3_HUMAN
RRAGC_QL_CT	NP_057225.2	DYNC1LI1	5|4	9	4.5	2	0|0|0|0|0|0|0|0|0|0|0|0|0|4|3|7|3|2|0|0|5|0|0|0	0.2	0.28	-1.95	2.25	0.36	5|4	9	4.5	523	DC1L1_HUMAN
RRAGC_QL_CT	NP_036387.2	XRN2	5|4	9	4.5	2	0|0|0|0|0|0|0|0|0|0|0|0|3|0|4|0|0|2|0|0|4|3|4|3	0.22	0.32	-1.91	2.35	0.36	5|4	9	4.5	950	XRN2_HUMAN
RRAGC_QL_CT	NP_079089.2	RPAP2	3|0	3	1.5	2	0|0|0|0|0|0|0|0|0|0|0|0|0|0|0|0|3|2|0|0|2|2|3|0	0.22	0.45	-4.27	1.5	0.36	3|0	3	1.5	612	RPAP2_HUMAN
RRAGC_QL_CT	NP_001191455.1	SSR4	3|0	3	1.5	2	2|2|0|0|0|0|0|0|0|2|0|2|2|0|0|0|0|0|0|0|2|0|0|0	0.22	0.45	-4.47	1.5	0.36	3|0	3	1.5	184	SSRD_HUMAN
RRAGC_QL_CT	NP_073613.2	OSBPL11	5|5	10	5	2	0|0|0|0|0|0|0|0|0|0|0|0|0|2|3|5|4|2|3|0|3|0|3|0	0.22	0.22	-1.25	2.4	0.36	4|4	8	4	747	OSB11_HUMAN
RRAGC_QL_CT	NP_006006.3	ARID1A	5|0	5	2.5	2	0|0|0|0|0|0|0|0|0|0|0|0|4|4|0|0|0|0|2|0|6|0|3|2	0.21	0.42	-7.52	1.43	0.36	5|0	5	2.5	2285	ARI1A_HUMAN
RRAGC_QL_CT	NP_689706.2	ZNF362	2|0	2	1	2	0|0|0|0|0|0|0|0|0|0|0|0|0|3|0|0|0|0|0|0|3|0|0|3	0.21	0.41	-3.91	1.33	0.36	2|0	2	1	420	ZN362_HUMAN
RRAGC_QL_CT	NP_000958.1	RPL3	8|15	23	11.5	2	7|3|2|2|3|0|0|2|0|3|0|0|13|7|4|3|6|6|5|4|5|3|5|2	0.23	0.46	-9.34	2.03	0.36	7|10	17	8.5	403	RL3_HUMAN
RRAGC_QL_CT	NP_001006635.1	ARHGAP17	2|0	2	1	2	0|0|0|0|0|0|0|0|0|0|0|0|0|0|0|0|0|0|0|0|0|2|3|4	0.21	0.43	-3.94	1.33	0.36	2|0	2	1	881	RHG17_HUMAN
RRAGC_QL_CT	NP_003565.4	VAPA	2|0	2	1	2	0|0|0|0|0|0|0|0|0|0|0|0|0|2|2|0|0|2|0|0|0|0|2|0	0.21	0.41	-3.46	1.5	0.36	2|0	2	1	294	VAPA_HUMAN
RRAGC_QL_CT	NP_005180.1	CBX2	2|0	2	1	2	0|0|0|0|0|0|0|0|0|0|0|0|0|0|0|0|0|0|0|0|0|4|3|2	0.21	0.43	-3.94	1.33	0.36	2|0	2	1	532	CBX2_HUMAN
RRAGC_TN_CT	NP_002256.2	KPNB1	4|5	9	4.5	2	3|0|0|0|0|0|0|0|0|0|0|0|2|0|5|3|2|0|0|0|2|2|3|2	0.2	0.3	-2.27	2.25	0.36	4|5	9	4.5	876	IMB1_HUMAN
RRAGC_TN_CT	NP_004422.2	EPHA2	16|19	35	17.5	2	0|0|0|0|0|0|0|0|0|0|0|0|7|8|7|12|8|7|6|0|7|10|10|8	0.2	0.4	-4.51	2.33	0.36	12|12	24	12	976	EPHA2_HUMAN
RRAGC_TN_CT	NP_057132.2	ISOC1	0|2	2	1	2	0|0|3|0|0|0|0|3|3|0|0|0|0|0|0|0|0|0|0|0|0|0|0|0	0.21	0.41	-3.91	1.33	0.36	0|2	2	1	298	ISOC1_HUMAN
RRAGC_TN_CT	NP_000393.4	G6PD	0|3	3	1.5	2	0|0|0|0|0|0|0|0|0|0|0|0|2|3|0|0|0|0|0|0|4|0|4|0	0.21	0.43	-4.44	1.38	0.36	0|3	3	1.5	545	G6PD_HUMAN
RRAGC_TN_CT	NP_008832.2	MYO9A	0|3	3	1.5	2	0|0|0|0|0|0|0|0|0|0|0|0|3|0|3|0|0|0|0|0|4|0|3|0	0.21	0.42	-4.48	1.38	0.36	0|3	3	1.5	2548	MYO9A_HUMAN
RRAGC_TN_CT	NP_001243728.1	GAPDH	0|3	3	1.5	2	13|0|0|0|0|0|0|0|0|0|0|0|0|0|0|0|3|0|0|0|0|0|0|0	0.21	0.43	-5.02	1.12	0.36	0|3	3	1.5	293	G3P_HUMAN
RRAGC_CT	NP_777568.1	CCDC50	3|2	5	2.5	2	0|0|0|0|0|0|0|0|0|0|0|0|3|2|0|0|2|0|0|0|3|0|3|2	0.18	0.27	-2.32	2	0.37	3|2	5	2.5	306	CCD50_HUMAN
RRAGC_CT	NP_001158.2	XIAP	6|11	17	8.5	2	0|0|0|0|0|0|0|0|0|0|0|0|6|5|6|5|4|2|3|0|8|0|7|2	0.19	0.37	-6.24	2.12	0.37	6|9	15	7.5	497	XIAP_HUMAN
RRAGC_CT	NP_003866.1	GMPS	12|19	31	15.5	2	0|0|0|0|0|0|0|0|0|0|0|0|10|8|9|7|5|7|6|0|12|2|9|9	0.17	0.34	-8.51	2.21	0.37	12|16	28	14	693	GUAA_HUMAN
RRAGC_CT	NP_060458.3	SCYL2	3|6	9	4.5	2	0|0|0|0|0|0|0|0|0|0|0|0|5|5|4|2|2|0|0|0|4|3|0|2	0.17	0.34	-4.33	2	0.37	2|5	7	3.5	929	SCYL2_HUMAN
RRAGC_CT	NP_001166299.1	YTHDF2	3|2	5	2.5	2	0|0|0|0|0|0|0|0|0|0|0|0|4|2|2|2|2|0|0|0|3|0|0|0	0.18	0.27	-2.27	2	0.37	3|2	5	2.5	529	YTHD2_HUMAN
RRAGC_CT	NP_001185844.1	PPFIBP1	3|3	6	3	2	0|0|0|0|0|0|0|0|0|0|0|0|3|5|3|0|0|0|0|0|5|2|0|0	0.18	0.18	-1.54	2	0.37	3|3	6	3	858	LIPB1_HUMAN
RRAGC_CT	NP_009207.2	CBX3	0|3	3	1.5	2	0|0|0|0|0|0|0|0|0|0|0|0|0|6|0|0|0|4|0|0|0|0|0|5	0.18	0.37	-5.02	1.2	0.37	0|2	2	1	183	CBX3_HUMAN
RRAGC_CT	NP_060939.3	TEX2	0|3	3	1.5	2	0|0|0|0|0|0|0|0|0|0|0|0|2|3|2|0|0|0|0|0|3|0|3|0	0.2	0.39	-4.63	1.38	0.37	0|3	3	1.5	1134	TEX2_HUMAN
RRAGC_CT	NP_001177934.1	SRSF10	0|2	2	1	2	3|0|0|0|2|0|0|0|0|0|0|0|2|0|0|0|0|0|0|0|2|0|0|0	0.18	0.37	-3.82	1.33	0.37	0|2	2	1	261	SRS10_HUMAN
RRAGC_CT	NP_066299.2	MYL6	0|3	3	1.5	2	0|0|0|0|0|0|0|3|2|2|0|0|0|0|0|0|0|2|0|0|0|0|2|2	0.19	0.38	-4.79	1.38	0.37	0|3	3	1.5	151	MYL6_HUMAN
RRAGC_CT	NP_001128471.1	FERMT2	0|5	5	2.5	2	0|0|0|0|0|0|0|0|0|0|0|0|4|3|3|0|3|0|2|0|0|2|3|3	0.17	0.35	-8.37	1.3	0.37	0|4	4	2	687	FERM2_HUMAN
RRAGC_CT	NP_001188474.1	RBM15	0|3	3	1.5	2	0|0|0|0|0|0|0|0|0|0|0|0|2|0|0|2|3|0|0|0|3|0|0|3	0.2	0.39	-4.63	1.38	0.37	0|2	2	1	969	RBM15_HUMAN
RRAGC_QL_CT	NP_110386.2	NRBF2	3|0	3	1.5	2	0|0|0|0|0|0|0|0|0|0|0|0|0|0|2|3|0|3|0|0|3|0|0|2	0.2	0.39	-4.63	1.38	0.37	3|0	3	1.5	287	NRBF2_HUMAN
RRAGC_QL_CT	NP_001001.2	RPS6	10|9	19	9.5	2	6|0|0|0|5|2|0|2|0|6|0|0|3|3|4|2|4|3|5|0|3|2|2|4	0.17	0.26	-2.33	2.38	0.37	8|5	13	6.5	249	RS6_HUMAN
RRAGC_QL_CT	NP_001182027.1	ANKRD28	5|4	9	4.5	2	0|0|0|0|0|0|0|0|0|0|0|0|5|0|2|0|2|2|0|0|0|3|4|6	0.19	0.27	-2.06	2.25	0.37	4|3	7	3.5	899	ANR28_HUMAN
RRAGC_QL_CT	NP_872319.1	SPC24	5|4	9	4.5	2	0|0|0|0|0|0|0|0|0|0|0|0|3|3|3|4|2|0|0|0|3|0|3|3	0.19	0.29	-2.26	2.25	0.37	3|3	6	3	197	SPC24_HUMAN
RRAGC_QL_CT	NP_060395.5	DENND4C	25|11	36	18	2	0|0|0|0|0|0|0|0|0|0|0|0|14|11|11|11|8|7|5|3|15|7|13|8	0.18	0.36	-18.11	1.91	0.37	22|11	33	16.5	1909	DEN4C_HUMAN
RRAGC_QL_CT	NP_001011.1	RPS16	5|5	10	5	2	5|4|3|0|3|0|0|2|0|0|0|0|3|2|0|2|2|0|0|0|0|0|0|0	0.19	0.19	-1.46	2.31	0.37	4|4	8	4	146	RS16_HUMAN
RRAGC_QL_CT	NP_006796.1	HNRNPA0	5|3	8	4	2	0|0|0|0|0|0|0|0|0|0|0|0|2|3|3|3|2|0|3|0|7|0|0|0	0.18	0.32	-3.01	2.09	0.37	5|2	7	3.5	305	ROA0_HUMAN
RRAGC_QL_CT	NP_008921.1	WASF2	3|0	3	1.5	2	0|0|0|0|0|0|0|0|0|0|0|0|0|3|2|0|0|0|0|0|5|0|4|0	0.19	0.38	-4.79	1.29	0.37	3|0	3	1.5	498	WASF2_HUMAN
RRAGC_QL_CT	NP_001158136.1	MAST4	2|0	2	1	2	0|0|0|0|0|0|0|0|0|0|0|0|0|2|0|2|0|0|0|0|0|0|3|2	0.18	0.37	-3.82	1.33	0.37	2|0	2	1	2623	MAST4_HUMAN
RRAGC_QL_CT	NP_001681.2	ATP6V1A	4|2	6	3	2	0|0|0|0|0|0|0|0|0|0|0|0|5|2|2|0|0|0|4|0|4|0|0|2	0.17	0.31	-3.27	1.89	0.37	4|2	6	3	617	VATA_HUMAN
RRAGC_QL_CT	NP_001244222.1	HNRNPH1	5|0	5	2.5	2	3|3|5|0|0|0|0|3|0|2|0|0|4|0|2|0|0|0|0|0|0|0|0|0	0.18	0.37	-7.96	1.36	0.37	3|0	3	1.5	449	HNRH1_HUMAN
RRAGC_QL_CT	NP_006550.1	KHDRBS1	4|0	4	2	2	9|0|0|0|0|0|0|0|0|2|0|0|3|0|0|0|0|0|0|0|3|0|0|2	0.18	0.37	-6.58	1.26	0.37	4|0	4	2	443	KHDR1_HUMAN
RRAGC_QL_CT	NP_001177934.1	SRSF10	2|0	2	1	2	3|0|0|0|2|0|0|0|0|0|0|0|2|0|0|0|0|0|0|0|2|0|0|0	0.18	0.37	-3.82	1.33	0.37	2|0	2	1	261	SRS10_HUMAN
RRAGC_TN_CT	NP_065779.1	ESYT2	4|3	7	3.5	2	0|0|0|0|0|0|0|0|0|0|0|0|2|2|4|0|0|0|0|0|4|0|3|5	0.18	0.26	-2.19	2.1	0.37	4|3	7	3.5	893	ESYT2_HUMAN
RRAGC_TN_CT	NP_006286.1	VARS1	6|4	10	5	2	0|0|0|0|0|0|0|0|0|0|0|0|4|4|0|2|2|0|0|3|5|3|2|3	0.18	0.33	-3.4	2.14	0.37	6|4	10	5	1264	SYVC_HUMAN
RRAGC_TN_CT	NP_113584.3	HUWE1	5|3	8	4	2	0|0|0|0|0|0|0|0|0|0|0|0|0|0|2|0|0|4|0|0|6|3|5|3	0.19	0.32	-2.94	2.09	0.37	4|3	7	3.5	4374	HUWE1_HUMAN
RRAGC_TN_CT	NP_036243.1	AHSA1	11|15	26	13	2	6|2|2|0|4|0|0|2|0|4|0|2|5|4|6|6|6|6|4|3|12|4|6|5	0.18	0.35	-5.81	2.23	0.37	9|11	20	10	338	AHSA1_HUMAN
RRAGC_TN_CT	NP_001092692.1	IFT74	6|3	9	4.5	2	0|0|0|0|0|0|0|0|0|0|0|0|4|3|2|2|2|2|0|0|6|0|4|2	0.18	0.35	-4.41	2	0.37	6|3	9	4.5	600	IFT74_HUMAN
RRAGC_TN_CT	NP_001777.1	CDK1	2|0	2	1	2	0|0|0|0|0|0|0|0|0|0|0|0|0|0|2|2|2|0|0|0|0|0|0|3	0.18	0.37	-3.82	1.33	0.37	2|0	2	1	297	CDK1_HUMAN
RRAGC_TN_CT	NP_001009186.1	CCT6A	7|10	17	8.5	2	6|2|4|0|3|0|0|2|0|3|0|0|4|6|0|0|4|2|6|0|3|2|3|0	0.19	0.38	-4.42	2.22	0.37	7|10	17	8.5	486	TCPZ_HUMAN
RRAGC_TN_CT	NP_005989.3	CCT3	6|8	14	7	2	4|2|0|2|0|0|0|0|0|0|0|0|4|4|4|3|3|0|2|0|0|0|4|5	0.19	0.35	-3.23	2.27	0.37	6|7	13	6.5	545	TCPG_HUMAN
RRAGC_CT	NP_071496.1	EIF4H	3|6	9	4.5	2	0|0|0|0|0|0|0|0|0|0|0|0|4|4|7|2|0|3|0|0|4|2|2|0	0.14	0.28	-4.52	1.93	0.38	3|5	8	4	248	IF4H_HUMAN
RRAGC_CT	NP_079052.2	PEAK1	3|2	5	2.5	2	0|0|0|0|0|0|0|0|0|0|0|0|0|4|4|3|0|0|0|0|0|0|2|3	0.17	0.25	-2.38	1.88	0.38	3|2	5	2.5	1746	PEAK1_HUMAN
RRAGC_CT	NP_057225.2	DYNC1LI1	3|5	8	4	2	0|0|0|0|0|0|0|0|0|0|0|0|0|4|3|7|3|2|0|0|5|0|0|0	0.16	0.28	-3.17	2	0.38	3|5	8	4	523	DC1L1_HUMAN
RRAGC_CT	NP_001123537.1	MYO9B	7|4	11	5.5	2	0|0|0|0|0|0|0|0|0|0|0|0|5|0|3|3|4|0|0|0|4|2|7|4	0.15	0.29	-4.31	2.06	0.38	7|4	11	5.5	2022	MYO9B_HUMAN
RRAGC_CT	NP_001008491.1	SEPTIN2	2|3	5	2.5	2	0|0|0|0|0|0|0|0|0|0|0|0|2|0|2|3|2|0|0|0|4|3|0|0	0.15	0.23	-2.54	1.88	0.38	2|3	5	2.5	361	SEPT2_HUMAN
RRAGC_CT	NP_006796.1	HNRNPA0	2|5	7	3.5	2	0|0|0|0|0|0|0|0|0|0|0|0|2|3|3|3|2|0|3|0|7|0|0|0	0.17	0.32	-4.46	1.83	0.38	2|4	6	3	305	ROA0_HUMAN
RRAGC_CT	NP_001164275.1	LARP4	3|0	3	1.5	2	0|0|0|0|0|0|0|0|0|0|0|0|3|2|0|0|0|0|2|0|2|0|2|3	0.16	0.32	-5.12	1.29	0.38	3|0	3	1.5	445	LARP4_HUMAN
RRAGC_CT	NP_005013.1	PFN1	6|9	15	7.5	2	5|0|0|0|3|0|0|0|0|0|0|0|3|3|0|3|2|3|7|2|5|2|4|2	0.17	0.33	-4.65	2.14	0.38	4|7	11	5.5	140	PROF1_HUMAN
RRAGC_CT	NP_001107565.1	LSM14A	2|0	2	1	2	0|0|0|0|0|0|0|0|0|0|0|0|0|2|3|0|3|0|2|0|0|0|0|0	0.16	0.32	-4.17	1.2	0.38	2|0	2	1	463	LS14A_HUMAN
RRAGC_CT	NP_689485.1	CHMP7	0|2	2	1	2	0|0|0|0|0|0|0|0|0|0|0|0|3|0|0|0|2|0|0|0|2|0|3|0	0.16	0.32	-4.17	1.2	0.38	0|2	2	1	453	CHMP7_HUMAN
RRAGC_CT	NP_060979.2	LRRC59	0|2	2	1	2	0|0|0|0|0|0|0|0|0|0|0|0|3|0|4|0|2|0|0|0|0|0|2|0	0.14	0.28	-4.53	1.09	0.38	0|2	2	1	307	LRC59_HUMAN
RRAGC_QL_CT	NP_056083.3	DNAJC13	2|0	2	1	2	0|0|0|0|0|0|0|0|0|0|0|0|0|0|0|0|2|0|0|0|2|0|3|3	0.16	0.32	-4.17	1.2	0.38	2|0	2	1	2243	DJC13_HUMAN
RRAGC_QL_CT	NP_071496.1	EIF4H	3|6	9	4.5	2	0|0|0|0|0|0|0|0|0|0|0|0|4|4|7|2|0|3|0|0|4|2|2|0	0.14	0.28	-4.52	1.93	0.38	3|5	8	4	248	IF4H_HUMAN
RRAGC_QL_CT	NP_001107565.1	LSM14A	2|0	2	1	2	0|0|0|0|0|0|0|0|0|0|0|0|0|2|3|0|3|0|2|0|0|0|0|0	0.16	0.32	-4.17	1.2	0.38	2|0	2	1	463	LS14A_HUMAN
RRAGC_QL_CT	NP_001186421.1	PDCD4	2|0	2	1	2	0|0|0|0|0|0|0|0|0|0|0|0|2|0|0|0|2|0|0|0|0|3|3|0	0.16	0.32	-4.17	1.2	0.38	2|0	2	1	455	PDCD4_HUMAN
RRAGC_QL_CT	NP_003161.2	SUPT6H	2|0	2	1	2	0|0|0|0|0|0|0|0|0|0|0|0|0|3|0|0|0|0|0|0|2|0|3|2	0.16	0.32	-4.17	1.2	0.38	2|0	2	1	1726	SPT6H_HUMAN
RRAGC_QL_CT	NP_000373.1	ALDH3A2	9|14	23	11.5	2	0|0|0|0|0|0|0|0|0|0|0|0|12|8|4|2|6|3|4|2|2|6|5|8	0.15	0.3	-6.27	2.23	0.38	7|8	15	7.5	485	AL3A2_HUMAN
RRAGC_QL_CT	NP_000050.2	BRCA2	3|0	3	1.5	2	0|0|0|0|0|0|0|0|0|0|0|0|0|0|0|4|0|2|0|0|0|0|3|6	0.17	0.34	-5.12	1.2	0.38	3|0	3	1.5	3418	BRCA2_HUMAN
RRAGC_QL_CT	NP_001166028.1	GOLGA3	14|3	17	8.5	2	0|0|0|0|0|0|0|0|0|0|0|0|4|5|4|7|6|3|3|0|11|4|8|8	0.15	0.3	-15.24	1.62	0.38	14|3	17	8.5	1134	GOGA3_HUMAN
RRAGC_QL_CT	NP_006752.1	YWHAE	3|3	6	3	2	7|0|0|0|0|0|0|0|0|0|0|0|3|2|2|0|0|2|3|0|0|0|0|0	0.14	0.14	-1.79	1.89	0.38	3|3	6	3	255	1433E_HUMAN
RRAGC_QL_CT	NP_940926.1	TEX9	2|0	2	1	2	0|0|0|0|0|0|0|0|0|0|0|0|4|0|2|0|0|0|0|0|0|0|2|2	0.17	0.33	-4.2	1.2	0.38	2|0	2	1	391	TEX9_HUMAN
RRAGC_QL_CT	NP_570719.1	MOB3A	2|0	2	1	2	0|0|0|0|0|0|0|0|0|0|0|0|2|4|0|0|2|0|0|0|3|0|0|0	0.14	0.28	-4.53	1.09	0.38	2|0	2	1	217	MOB3A_HUMAN
RRAGC_TN_CT	ENSEMBL:ENSBTAP00000001528	ENSEMBL:ENSBTAP00000001528	3|0	3	1.5	2	0|0|0|0|0|0|0|0|0|0|0|0|3|3|3|0|0|0|0|0|3|0|3|0	0.14	0.28	-5.36	1.2	0.38	3|0	3	1.5	1222
RRAGC_TN_CT	NP_004981.2	MARS1	2|4	6	3	2	0|0|0|0|0|0|0|0|0|0|0|0|4|4|2|2|3|0|0|0|0|0|2|2	0.16	0.29	-3.47	1.89	0.38	2|4	6	3	900	SYMC_HUMAN
RRAGC_TN_CT	NP_001107565.1	LSM14A	2|0	2	1	2	0|0|0|0|0|0|0|0|0|0|0|0|0|2|3|0|3|0|2|0|0|0|0|0	0.16	0.32	-4.17	1.2	0.38	2|0	2	1	463	LS14A_HUMAN
RRAGC_TN_CT	NP_001035247.1	CEP44	2|2	4	2	2	0|0|0|0|0|0|0|0|0|0|0|0|0|3|0|2|2|0|0|0|4|0|0|2	0.17	0.17	-1.59	1.85	0.38	2|2	4	2	390	CEP44_HUMAN
RRAGC_TN_CT	NP_940916.2	NHLRC2	3|3	6	3	2	0|0|0|0|0|0|0|0|0|0|0|0|3|3|0|2|0|0|0|0|3|2|2|2	0.16	0.16	-1.62	2.12	0.38	3|3	6	3	726	NHLC2_HUMAN
RRAGC_TN_CT	NP_006796.1	HNRNPA0	2|5	7	3.5	2	0|0|0|0|0|0|0|0|0|0|0|0|2|3|3|3|2|0|3|0|7|0|0|0	0.17	0.32	-4.46	1.83	0.38	2|5	7	3.5	305	ROA0_HUMAN
RRAGC_TN_CT	NP_001153171.1	FHL1	4|4	8	4	2	0|0|0|0|0|0|0|0|0|0|0|0|3|3|5|0|2|2|3|0|4|0|0|0	0.16	0.16	-1.62	2.18	0.38	3|3	6	3	296	FHL1_HUMAN
RRAGC_TN_CT	NP_001153778.1	SYNJ1	8|5	13	6.5	2	0|0|0|0|0|0|0|0|0|0|0|0|5|5|3|6|0|2|0|0|2|3|7|3	0.16	0.31	-4.16	2.17	0.38	8|5	13	6.5	1526	SYNJ1_HUMAN
RRAGC_TN_CT	NP_060979.2	LRRC59	2|0	2	1	2	0|0|0|0|0|0|0|0|0|0|0|0|3|0|4|0|2|0|0|0|0|0|2|0	0.14	0.28	-4.53	1.09	0.38	2|0	2	1	307	LRC59_HUMAN
RRAGC_TN_CT	NP_006444.2	TBL3	0|3	3	1.5	2	0|0|0|0|0|0|0|0|0|2|0|0|4|3|0|0|0|0|2|0|4|0|0|0	0.15	0.3	-5.3	1.2	0.38	0|2	2	1	808	TBL3_HUMAN
RRAGC_CT	NP_006006.3	ARID1A	4|2	6	3	2	0|0|0|0|0|0|0|0|0|0|0|0|4|4|0|0|0|0|2|0|6|0|3|2	0.12	0.22	-3.81	1.71	0.39	4|2	6	3	2285	ARI1A_HUMAN
RRAGC_CT	NP_073613.2	OSBPL11	5|3	8	4	2	0|0|0|0|0|0|0|0|0|0|0|0|0|2|3|5|4|2|3|0|3|0|3|0	0.12	0.22	-3.84	1.92	0.39	4|3	7	3.5	747	OSB11_HUMAN
RRAGC_CT	NP_000962.2	RPL7	0|3	3	1.5	2	3|0|0|0|0|0|0|0|0|2|0|0|2|0|0|2|2|0|0|0|4|0|0|0	0.14	0.27	-5.43	1.2	0.39	0|3	3	1.5	248	RL7_HUMAN
RRAGC_CT	NP_001789.2	CDK2	0|2	2	1	2	0|0|0|0|0|0|0|0|0|0|0|0|4|0|0|0|0|0|4|0|0|0|0|4	0.13	0.27	-3.92	1	0.39	0|2	2	1	298	CDK2_HUMAN
RRAGC_QL_CT	NP_055625.4	CEP350	3|0	3	1.5	2	0|0|0|0|0|0|0|0|0|0|0|0|3|0|2|2|4|0|0|0|0|0|2|2	0.14	0.27	-5.43	1.2	0.39	3|0	3	1.5	3117	CE350_HUMAN
RRAGC_QL_CT	NP_001139400.1	SAP130	3|2	5	2.5	2	0|0|0|0|0|0|0|0|0|0|0|0|0|3|4|2|0|0|0|0|0|3|2|3	0.12	0.18	-2.82	1.76	0.39	3|2	5	2.5	1083	SP130_HUMAN
RRAGC_QL_CT	NP_005410.1	STAT2	2|2	4	2	2	0|0|0|0|0|0|0|0|0|0|0|0|4|0|0|2|0|0|0|0|2|2|0|4	0.14	0.14	-1.81	1.71	0.39	2|2	4	2	851	STAT2_HUMAN
RRAGC_QL_CT	NP_001016.1	RPS23	5|10	15	7.5	2	8|4|5|3|3|0|0|4|0|4|0|3|0|0|2|2|5|2|2|0|5|0|0|0	0.13	0.26	-7.78	1.88	0.39	4|4	8	4	143	RS23_HUMAN
RRAGC_QL_CT	NP_061989.2	UBFD1	4|3	7	3.5	2	0|0|0|0|0|0|0|0|0|0|0|0|4|5|2|0|2|3|0|0|0|0|4|2	0.11	0.17	-2.84	1.91	0.39	3|2	5	2.5	309	UBFD1_HUMAN
RRAGC_QL_CT	NP_001155973.1	TNRC6B	11|2	13	6.5	2	0|0|0|0|0|0|0|0|0|0|0|0|5|6|13|5|3|0|0|0|7|2|5|2	0.13	0.26	-11.86	1.62	0.39	9|2	11	5.5	1833	TNR6B_HUMAN
RRAGC_QL_CT	NP_001001937.1	ATP5F1A	10|9	19	9.5	2	12|5|0|0|4|0|0|2|0|4|0|2|4|3|0|2|3|0|4|0|3|0|0|0	0.12	0.17	-2.64	2.38	0.39	9|8	17	8.5	553	ATPA_HUMAN
RRAGC_QL_CT	NP_000962.2	RPL7	3|0	3	1.5	2	3|0|0|0|0|0|0|0|0|2|0|0|2|0|0|2|2|0|0|0|4|0|0|0	0.14	0.27	-5.43	1.2	0.39	3|0	3	1.5	248	RL7_HUMAN
RRAGC_QL_CT	NP_689854.2	ARID2	3|4	7	3.5	2	0|0|0|0|0|0|0|0|0|0|0|0|2|0|5|4|0|0|0|0|5|0|4|2	0.12	0.18	-2.69	1.91	0.39	3|4	7	3.5	1835	ARID2_HUMAN
RRAGC_QL_CT	NP_006139.1	LASP1	2|0	2	1	2	0|0|0|0|0|0|0|0|0|0|0|0|0|2|2|2|0|0|0|0|0|0|3|2	0.12	0.24	-4.39	1.09	0.39	2|0	2	1	261	LASP1_HUMAN
RRAGC_QL_CT	NP_004915.2	ACTN4	0|2	2	1	2	0|0|0|0|0|0|0|0|0|0|0|0|3|0|0|0|0|0|0|0|3|0|2|3	0.14	0.27	-4.51	1.09	0.39	0|2	2	1	911	ACTN4_HUMAN
RRAGC_TN_CT	NP_056197.2	HECTD1	4|2	6	3	2	0|0|0|0|0|0|0|0|0|0|0|0|5|2|0|2|2|3|0|0|3|0|4|0	0.11	0.2	-3.99	1.71	0.39	4|2	6	3	2610	HECD1_HUMAN
RRAGC_TN_CT	NP_000993.1	RPLP0	3|6	9	4.5	2	0|0|0|0|0|0|0|0|0|0|0|0|3|3|3|3|3|2|3|0|3|2|3|2	0.11	0.22	-5.39	1.8	0.39	3|5	8	4	317	RLA0_HUMAN
RRAGC_TN_CT	NP_060238.3	LRRC40	5|4	9	4.5	2	0|0|0|0|0|0|0|0|0|0|0|0|5|5|0|3|2|0|0|0|4|3|2|2	0.12	0.18	-2.72	2.08	0.39	4|4	8	4	602	LRC40_HUMAN
RRAGC_TN_CT	NP_000969.1	RPL23	4|6	10	5	2	3|3|3|2|3|0|0|2|2|0|0|0|3|2|0|2|3|0|2|2|2|0|2|2	0.12	0.22	-3.97	2	0.39	3|4	7	3.5	140	RL23_HUMAN
RRAGC_TN_CT	NP_003356.2	UQCRC1	3|7	10	5	2	3|4|4|4|0|0|0|5|6|5|0|2|0|0|0|0|0|0|0|0|0|0|0|0	0.13	0.25	-6.05	1.82	0.39	3|7	10	5	480	QCR1_HUMAN
RRAGC_TN_CT	NP_005040.2	PWP2	3|3	6	3	2	0|0|0|0|0|0|0|0|0|0|0|0|3|3|4|2|0|0|0|0|5|0|2|0	0.13	0.13	-1.94	1.89	0.39	3|3	6	3	919	PWP2_HUMAN
RRAGC_TN_CT	NP_060791.3	BRIX1	4|6	10	5	2	3|0|0|0|0|0|0|0|0|0|0|0|3|5|2|4|4|0|2|0|4|3|0|0	0.12	0.22	-3.98	2	0.39	4|5	9	4.5	353	BRX1_HUMAN
RRAGC_TN_CT	NP_006546.1	YKT6	10|12	22	11	2	0|0|0|0|0|0|0|0|0|0|0|0|5|5|4|5|4|4|4|4|10|4|5|4	0.13	0.23	-3.78	2.28	0.39	7|7	14	7	198	YKT6_HUMAN
RRAGC_TN_CT	NP_060244.2	CDKAL1	2|4	6	3	2	0|0|0|0|0|0|0|0|0|0|0|0|2|2|4|3|3|0|0|2|2|0|0|2	0.13	0.25	-3.95	1.8	0.39	2|4	6	3	579	CDKAL_HUMAN
RRAGC_TN_CT	NP_001072983.1	TBCE	5|7	12	6	2	0|0|0|0|0|0|0|2|2|0|0|0|2|5|3|4|6|2|0|0|4|0|4|0	0.14	0.26	-3.74	2.12	0.39	5|7	12	6	527	TBCE_HUMAN
RRAGC_TN_CT	NP_001128471.1	FERMT2	4|4	8	4	2	0|0|0|0|0|0|0|0|0|0|0|0|4|3|3|0|3|0|2|0|0|2|3|3	0.12	0.12	-1.97	2.09	0.39	4|4	8	4	687	FERM2_HUMAN
RRAGC_TN_CT	NP_001185844.1	PPFIBP1	3|2	5	2.5	2	0|0|0|0|0|0|0|0|0|0|0|0|3|5|3|0|0|0|0|0|5|2|0|0	0.12	0.18	-2.85	1.67	0.39	3|2	5	2.5	858	LIPB1_HUMAN
RRAGC_TN_CT	NP_003312.3	TUFM	24|27	51	25.5	2	20|14|9|10|6|2|5|4|5|10|6|4|8|14|5|5|4|4|7|2|10|2|5|5	0.12	0.22	-4.14	2.57	0.39	16|15	31	15.5	455	EFTU_HUMAN
RRAGC_TN_CT	NP_006139.1	LASP1	2|0	2	1	2	0|0|0|0|0|0|0|0|0|0|0|0|0|2|2|2|0|0|0|0|0|0|3|2	0.12	0.24	-4.39	1.09	0.39	2|0	2	1	261	LASP1_HUMAN
RRAGC_TN_CT	NP_776152.1	PDZD8	2|0	2	1	2	0|0|0|0|0|0|0|0|0|0|0|0|0|2|0|0|0|0|0|0|4|0|3|3	0.12	0.23	-4.09	1	0.39	2|0	2	1	1154	PDZD8_HUMAN
RRAGC_TN_CT	NP_001688.1	ATP5PO	0|4	4	2	2	3|2|0|3|2|0|0|3|4|3|0|0|0|0|0|0|0|0|0|0|0|0|0|0	0.12	0.24	-7.29	1.2	0.39	0|3	3	1.5	213	ATPO_HUMAN
RRAGC_TN_CT	NP_001007023.2	ODF2L	0|2	2	1	2	0|0|0|0|0|0|0|0|0|0|0|0|0|3|0|2|0|0|0|0|0|2|2|2	0.12	0.24	-4.39	1.09	0.39	0|2	2	1	636	ODF2L_HUMAN
RRAGC_CT	NP_001072983.1	TBCE	6|6	12	6	2	0|0|0|0|0|0|0|2|2|0|0|0|2|5|3|4|6|2|0|0|4|0|4|0	0.08	0.08	-2.38	2.12	0.4	6|6	12	6	527	TBCE_HUMAN
RRAGC_CT	NP_073572.2	ACBD3	2|2	4	2	2	0|0|0|0|0|0|0|0|0|0|0|0|2|2|2|0|0|0|0|0|0|2|3|4	0.09	0.09	-2.27	1.6	0.4	2|2	4	2	528	GCP60_HUMAN
RRAGC_CT	NP_001171313.1	SRPRA	3|4	7	3.5	2	0|0|0|0|0|0|0|0|0|0|0|0|3|0|5|3|3|0|0|0|2|3|4|0	0.09	0.13	-3.16	1.83	0.4	3|4	7	3.5	610	SRPRA_HUMAN
RRAGC_CT	NP_006538.2	IGF2BP3	8|5	13	6.5	2	2|0|0|0|0|0|0|0|0|0|0|0|0|8|0|5|0|0|0|0|7|0|7|10	0.09	0.18	-4.55	2	0.4	5|3	8	4	579	IF2B3_HUMAN
RRAGC_CT	ENSEMBL:ENSBTAP00000016242	ENSEMBL:ENSBTAP00000016242	55|0	55	27.5	2	29|28|27|18|0|15|17|0|0|24|21|21|0|0|0|0|0|0|0|0|0|0|0|0	0.09	0.18	-72.74	1.65	0.4	18|0	18	9	451
RRAGC_CT	NP_002065.1	GNB1	4|0	4	2	2	5|0|2|0|0|0|0|0|0|0|0|0|3|3|0|0|0|2|2|0|0|0|0|5	0.08	0.17	-7.94	1.09	0.4	3|0	3	1.5	340	GBB1_HUMAN
RRAGC_CT	NP_001003712.1	OSBPL8	8|4	12	6	2	0|0|0|0|0|0|0|0|0|0|0|0|5|6|3|3|4|0|0|0|11|2|2|3	0.09	0.17	-6.11	1.85	0.4	7|3	10	5	847	OSBL8_HUMAN
RRAGC_CT	NP_001123525.2	EEF1D	3|3	6	3	2	0|0|0|0|0|0|0|0|0|0|0|0|0|3|3|3|0|2|0|0|0|4|3|2	0.08	0.08	-2.4	1.8	0.4	3|3	6	3	647	EF1D_HUMAN
RRAGC_CT	NP_001008660.1	PICALM	3|2	5	2.5	2	0|0|0|0|0|0|0|0|0|0|0|0|4|3|5|0|2|0|0|0|2|0|0|2	0.1	0.16	-3	1.67	0.4	3|2	5	2.5	610	PICAL_HUMAN
RRAGC_CT	NP_000958.1	RPL3	9|14	23	11.5	2	7|3|2|2|3|0|0|2|0|3|0|0|13|7|4|3|6|6|5|4|5|3|5|2	0.1	0.2	-7.95	2.03	0.4	8|11	19	9.5	403	RL3_HUMAN
RRAGC_CT	NP_006819.2	ASCC3	18|19	37	18.5	2	0|0|0|0|0|0|0|0|0|0|0|0|14|5|7|8|8|5|3|0|14|4|12|4	0.1	0.13	-2.69	2.64	0.4	18|17	35	17.5	2202	ASCC3_HUMAN
RRAGC_CT	NP_068579.3	EXOC4	66|88	154	77	2	0|0|0|0|0|0|0|0|0|0|0|0|39|39|33|34|35|31|27|10|35|31|36|29	0.09	0.18	-23.13	2.44	0.4	34|35	69	34.5	974	EXOC4_HUMAN
RRAGC_CT	NP_060288.3	WRAP73	0|3	3	1.5	2	0|2|0|0|0|0|0|3|3|0|0|2|0|0|0|0|2|0|0|0|0|2|2|0	0.1	0.2	-5.93	1.12	0.4	0|3	3	1.5	460	WRP73_HUMAN
RRAGC_CT	NP_001001974.1	PLEKHA1	0|3	3	1.5	2	0|0|0|0|0|0|0|0|0|0|0|0|3|3|0|3|0|0|0|0|2|3|0|3	0.09	0.18	-6.18	1.06	0.4	0|3	3	1.5	404	PKHA1_HUMAN
RRAGC_QL_CT	NP_597709.2	RAVER1	2|0	2	1	2	0|0|0|0|0|0|0|0|0|0|0|0|3|2|2|0|0|0|0|0|2|0|4|0	0.08	0.17	-4.59	0.92	0.4	2|0	2	1	756	RAVR1_HUMAN
RRAGC_QL_CT	NP_078907.2	MSANTD2	2|0	2	1	2	0|0|0|0|0|0|0|0|0|0|0|0|0|3|0|2|0|0|0|0|2|2|0|3	0.1	0.2	-4.27	1	0.4	2|0	2	1	507	MSD2_HUMAN
RRAGC_QL_CT	NP_002256.2	KPNB1	4|4	8	4	2	3|0|0|0|0|0|0|0|0|0|0|0|2|0|5|3|2|0|0|0|2|2|3|2	0.09	0.09	-2.27	2	0.4	4|4	8	4	876	IMB1_HUMAN
RRAGC_QL_CT	NP_001171753.1	PRMT7	6|0	6	3	2	0|0|0|0|0|0|0|0|0|0|0|0|3|4|3|2|4|0|2|0|5|2|3|3	0.09	0.17	-11.19	1.16	0.4	6|0	6	3	642	ANM7_HUMAN
RRAGC_QL_CT	NP_001158.2	XIAP	8|10	18	9	2	0|0|0|0|0|0|0|0|0|0|0|0|6|5|6|5|4|2|3|0|8|0|7|2	0.1	0.18	-3.75	2.25	0.4	8|8	16	8	497	XIAP_HUMAN
RRAGC_QL_CT	NP_000998.1	RPS4X	2|4	6	3	2	2|2|0|0|0|0|0|2|2|3|0|0|0|2|2|0|0|0|3|0|3|0|0|0	0.11	0.2	-4.19	1.71	0.4	2|4	6	3	263	RS4X_HUMAN
RRAGC_QL_CT	NP_001123525.2	EEF1D	3|3	6	3	2	0|0|0|0|0|0|0|0|0|0|0|0|0|3|3|3|0|2|0|0|0|4|3|2	0.08	0.08	-2.4	1.8	0.4	3|3	6	3	647	EF1D_HUMAN
RRAGC_QL_CT	NP_777568.1	CCDC50	2|2	4	2	2	0|0|0|0|0|0|0|0|0|0|0|0|3|2|0|0|2|0|0|0|3|0|3|2	0.09	0.09	-2.32	1.6	0.4	2|2	4	2	306	CCD50_HUMAN
RRAGC_QL_CT	NP_001005849.1	SUMO2	5|2	7	3.5	2	0|0|0|0|0|0|0|0|0|0|0|0|3|2|3|0|0|3|3|3|3|0|3|3	0.09	0.18	-5.68	1.62	0.4	2|2	4	2	71	SUMO2_HUMAN
RRAGC_QL_CT	ENSEMBL:ENSBTAP00000016242	ENSEMBL:ENSBTAP00000016242	0|55	55	27.5	2	29|28|27|18|0|15|17|0|0|24|21|21|0|0|0|0|0|0|0|0|0|0|0|0	0.09	0.18	-72.74	1.65	0.4	0|16	16	8	451
RRAGC_TN_CT	NP_001166299.1	YTHDF2	2|2	4	2	2	0|0|0|0|0|0|0|0|0|0|0|0|4|2|2|2|2|0|0|0|3|0|0|0	0.09	0.09	-2.27	1.6	0.4	2|2	4	2	529	YTHD2_HUMAN
RRAGC_TN_CT	NP_000962.2	RPL7	2|2	4	2	2	3|0|0|0|0|0|0|0|0|2|0|0|2|0|0|2|2|0|0|0|4|0|0|0	0.09	0.09	-2.27	1.6	0.4	2|2	4	2	248	RL7_HUMAN
RRAGC_TN_CT	NP_001677.2	ATP5F1B	3|3	6	3	2	3|0|0|0|0|0|0|0|0|0|0|0|0|0|4|0|0|0|0|0|2|0|6|6	0.1	0.1	-2.25	1.71	0.4	3|3	6	3	529	ATPB_HUMAN
RRAGC_TN_CT	NP_001157858.1	RAPGEF6	7|4	11	5.5	2	0|0|0|0|0|0|0|0|0|0|0|0|7|3|4|2|0|2|0|0|6|2|3|6	0.09	0.17	-5.16	1.89	0.4	7|4	11	5.5	1609	RPGF6_HUMAN
RRAGC_TN_CT	NP_001008660.1	PICALM	3|2	5	2.5	2	0|0|0|0|0|0|0|0|0|0|0|0|4|3|5|0|2|0|0|0|2|0|0|2	0.1	0.16	-3	1.67	0.4	3|2	5	2.5	610	PICAL_HUMAN
RRAGC_TN_CT	NP_001001937.1	ATP5F1A	8|10	18	9	2	12|5|0|0|4|0|0|2|0|4|0|2|4|3|0|2|3|0|4|0|3|0|0|0	0.1	0.17	-3.76	2.25	0.4	7|9	16	8	553	ATPA_HUMAN
RRAGC_TN_CT	NP_597709.2	RAVER1	0|2	2	1	2	0|0|0|0|0|0|0|0|0|0|0|0|3|2|2|0|0|0|0|0|2|0|4|0	0.08	0.17	-4.59	0.92	0.4	0|2	2	1	756	RAVR1_HUMAN
RRAGC_TN_CT	NP_061989.2	UBFD1	0|4	4	2	2	0|0|0|0|0|0|0|0|0|0|0|0|4|5|2|0|2|3|0|0|0|0|4|2	0.08	0.17	-7.95	1.09	0.4	0|3	3	1.5	309	UBFD1_HUMAN
RRAGC_CT	NP_001003810.1	HNRNPD	4|8	12	6	2	4|0|0|0|2|0|0|3|2|3|0|0|4|4|3|0|0|2|3|4|5|4|2|2	0.08	0.15	-7.17	1.76	0.41	3|6	9	4.5	287	HNRPD_HUMAN
RRAGC_CT	NP_002800.2	PSMD3	3|0	3	1.5	2	0|0|0|0|0|0|0|0|0|0|0|0|5|2|0|4|0|0|0|0|0|3|2|2	0.08	0.16	-6.45	1	0.41	3|0	3	1.5	534	PSMD3_HUMAN
RRAGC_CT	NP_005410.1	STAT2	2|0	2	1	2	0|0|0|0|0|0|0|0|0|0|0|0|4|0|0|2|0|0|0|0|2|2|0|4	0.07	0.14	-4.92	0.86	0.41	2|0	2	1	851	STAT2_HUMAN
RRAGC_CT	NP_001182027.1	ANKRD28	4|3	7	3.5	2	0|0|0|0|0|0|0|0|0|0|0|0|5|0|2|0|2|2|0|0|0|3|4|6	0.07	0.11	-3.3	1.75	0.41	3|2	5	2.5	899	ANR28_HUMAN
RRAGC_CT	NP_001002800.1	SMC4	8|10	18	9	2	0|0|0|0|0|0|0|0|0|0|0|0|7|5|6|7|0|0|5|0|4|4|7|4	0.08	0.14	-4.02	2.2	0.41	8|10	18	9	1288	SMC4_HUMAN
RRAGC_CT	NP_001244222.1	HNRNPH1	4|0	4	2	2	3|3|5|0|0|0|0|3|0|2|0|0|4|0|2|0|0|0|0|0|0|0|0|0	0.08	0.16	-7.96	1.09	0.41	2|0	2	1	449	HNRH1_HUMAN
RRAGC_CT	NP_055842.2	PDXDC1	4|0	4	2	2	0|0|0|0|0|0|0|0|0|0|0|0|3|3|5|0|0|0|0|0|2|0|5|5	0.07	0.15	-8.25	1.04	0.41	4|0	4	2	788	PDXD1_HUMAN
RRAGC_CT	NP_065875.3	ARHGAP21	15|15	30	15	2	0|0|0|0|0|0|0|0|0|0|0|0|12|7|8|7|8|4|4|0|6|7|5|8	0.08	0.08	-2.51	2.37	0.41	13|14	27	13.5	1958	RHG21_HUMAN
RRAGC_CT	NP_005040.2	PWP2	3|2	5	2.5	2	0|0|0|0|0|0|0|0|0|0|0|0|3|3|4|2|0|0|0|0|5|0|2|0	0.08	0.13	-3.3	1.58	0.41	3|2	5	2.5	919	PWP2_HUMAN
RRAGC_CT	NP_056536.2	GEMIN4	2|0	2	1	2	0|0|0|0|0|0|0|0|0|0|0|0|4|2|0|2|0|0|4|0|0|0|2|0	0.07	0.14	-4.92	0.86	0.41	2|0	2	1	1058	GEMI4_HUMAN
RRAGC_CT	NP_116147.1	PHF5A	2|3	5	2.5	2	3|2|4|2|2|0|0|0|0|4|0|2|0|0|0|0|0|0|0|0|0|0|0|0	0.07	0.11	-3.47	1.58	0.41	2|2	4	2	110	PHF5A_HUMAN
RRAGC_CT	NP_008921.1	WASF2	0|2	2	1	2	0|0|0|0|0|0|0|0|0|0|0|0|0|3|2|0|0|0|0|0|5|0|4|0	0.08	0.16	-4.79	0.86	0.41	0|2	2	1	498	WASF2_HUMAN
RRAGC_QL_CT	NP_001104490.1	SUPT5H	7|3	10	5	2	0|0|0|0|0|0|0|0|0|0|0|0|5|7|2|4|0|0|0|0|9|4|0|5	0.07	0.14	-6.67	1.67	0.41	6|3	9	4.5	1087	SPT5H_HUMAN
RRAGC_QL_CT	NP_001026866.1	PLD3	2|2	4	2	2	0|2|0|2|2|0|0|4|3|3|0|0|0|0|0|0|0|0|0|0|0|0|0|0	0.07	0.07	-2.54	1.5	0.41	2|2	4	2	490	PLD3_HUMAN
RRAGC_QL_CT	NP_001003712.1	OSBPL8	7|7	14	7	2	0|0|0|0|0|0|0|0|0|0|0|0|5|6|3|3|4|0|0|0|11|2|2|3	0.07	0.07	-2.53	2.15	0.41	7|6	13	6.5	847	OSBL8_HUMAN
RRAGC_QL_CT	NP_001138791.1	PLS1	4|2	6	3	2	0|0|0|0|0|0|0|0|0|0|0|0|5|0|4|0|0|0|0|0|5|3|7|0	0.07	0.13	-4.57	1.5	0.41	4|2	6	3	629	PLSI_HUMAN
RRAGC_QL_CT	NP_006784.1	PRDX3	7|12	19	9.5	2	6|6|10|5|4|2|0|2|2|7|0|6|2|0|0|0|4|0|4|0|2|0|2|4	0.08	0.15	-8.43	1.9	0.41	4|6	10	5	256	PRDX3_HUMAN
RRAGC_QL_CT	NP_001248341.1	DCTN2	3|3	6	3	2	0|0|0|0|0|0|0|0|0|0|0|0|5|3|2|4|0|2|2|0|0|0|0|3	0.07	0.07	-2.58	1.71	0.41	3|3	6	3	403	DCTN2_HUMAN
RRAGC_QL_CT	NP_001123630.1	MYO1B	49|50	99	49.5	2	0|0|0|0|0|0|0|0|0|0|0|0|23|22|23|17|15|9|17|6|24|21|21|23	0.07	0.1	-3.1	2.69	0.41	34|33	67	33.5	1136	MYO1B_HUMAN
RRAGC_QL_CT	NP_001136086.1	EHBP1	11|4	15	7.5	2	0|0|0|0|0|0|0|0|0|0|0|0|10|5|6|4|0|3|2|0|7|3|8|4	0.08	0.16	-10.15	1.73	0.41	10|4	14	7	1196	EHBP1_HUMAN
RRAGC_QL_CT	NP_060628.2	SLC4A1AP	2|0	2	1	2	0|0|0|0|0|0|0|0|0|0|0|0|3|0|3|0|0|0|0|0|2|0|2|3	0.08	0.16	-4.63	0.92	0.41	2|0	2	1	796	NADAP_HUMAN
RRAGC_TN_CT	NP_002943.2	RPS2	4|4	8	4	2	0|0|0|0|0|0|0|0|0|0|0|0|4|5|0|3|4|0|2|0|4|0|3|0	0.08	0.08	-2.4	1.92	0.41	4|3	7	3.5	293	RS2_HUMAN
RRAGC_TN_CT	NP_002803.2	PSMD8	4|0	4	2	2	0|0|0|0|0|0|0|0|0|0|0|0|3|2|2|3|3|3|2|0|2|0|0|2	0.08	0.16	-8.02	1.09	0.41	4|0	4	2	350	PSMD8_HUMAN
RRAGC_TN_CT	NP_057225.2	DYNC1LI1	3|4	7	3.5	2	0|0|0|0|0|0|0|0|0|0|0|0|0|4|3|7|3|2|0|0|5|0|0|0	0.08	0.12	-3.17	1.75	0.41	3|4	7	3.5	523	DC1L1_HUMAN
RRAGC_TN_CT	NP_056340.2	IBTK	5|6	11	5.5	2	0|0|0|0|0|0|0|0|0|0|0|0|8|3|5|3|0|0|0|0|3|0|5|6	0.07	0.11	-3.17	2	0.41	5|5	10	5	1353	IBTK_HUMAN
RRAGC_TN_CT	NP_001244222.1	HNRNPH1	4|0	4	2	2	3|3|5|0|0|0|0|3|0|2|0|0|4|0|2|0|0|0|0|0|0|0|0|0	0.08	0.16	-7.96	1.09	0.41	4|0	4	2	449	HNRH1_HUMAN
RRAGC_TN_CT	NP_001092902.1	BCAS3	0|3	3	1.5	2	0|0|0|0|0|0|0|0|0|0|0|0|0|4|3|0|2|0|0|0|3|0|4|2	0.08	0.15	-6.49	1	0.41	0|3	3	1.5	928	BCAS3_HUMAN
RRAGC_TN_CT	NP_005774.2	TXNDC9	0|2	2	1	2	0|0|0|0|0|0|0|0|0|0|0|0|0|0|0|0|3|3|2|0|3|0|2|0	0.08	0.16	-4.63	0.92	0.41	0|2	2	1	226	TXND9_HUMAN
RRAGC_TN_CT	NP_076956.1	GGCT	0|2	2	1	2	0|2|3|0|0|0|0|3|2|3|0|0|0|0|0|0|0|0|0|0|0|0|0|0	0.08	0.16	-4.63	0.92	0.41	0|2	2	1	188	GGCT_HUMAN
RRAGC_TN_CT	NP_008921.1	WASF2	0|2	2	1	2	0|0|0|0|0|0|0|0|0|0|0|0|0|3|2|0|0|0|0|0|5|0|4|0	0.08	0.16	-4.79	0.86	0.41	0|2	2	1	498	WASF2_HUMAN
RRAGC_CT	NP_056281.1	PTPN23	4|3	7	3.5	2	0|0|0|0|0|0|0|0|0|0|0|0|4|2|3|2|3|2|0|0|2|0|3|3	0.06	0.1	-3.63	1.75	0.42	3|3	6	3	1636	PTN23_HUMAN
RRAGC_CT	NP_060873.4	DCP1A	8|7	15	7.5	2	0|0|0|0|0|0|0|0|0|0|0|0|5|7|6|3|3|0|4|0|6|2|5|2	0.05	0.08	-3.61	2.09	0.42	7|7	14	7	582	DCP1A_HUMAN
RRAGC_CT	NP_001185594.1	ARHGEF12	3|2	5	2.5	2	0|0|0|0|0|0|0|0|0|0|0|0|2|3|4|2|2|0|0|0|3|0|4|0	0.05	0.09	-3.77	1.5	0.42	3|2	5	2.5	1525	ARHGC_HUMAN
RRAGC_CT	NP_065779.1	ESYT2	3|2	5	2.5	2	0|0|0|0|0|0|0|0|0|0|0|0|2|2|4|0|0|0|0|0|4|0|3|5	0.06	0.1	-3.57	1.5	0.42	3|2	5	2.5	893	ESYT2_HUMAN
RRAGC_CT	NP_006810.1	STIP1	4|5	9	4.5	2	0|0|0|0|0|0|0|0|0|0|0|0|3|4|3|0|3|3|2|0|0|3|4|4	0.06	0.09	-3.75	1.86	0.42	4|5	9	4.5	543	STIP1_HUMAN
RRAGC_CT	NP_001164120.1	LAS1L	5|5	10	5	2	0|0|0|0|0|0|0|0|0|0|0|0|3|3|4|0|3|3|2|0|5|2|3|3	0.05	0.05	-2.88	1.94	0.42	5|5	10	5	717	LAS1L_HUMAN
RRAGC_CT	NP_003165.2	SVIL	17|19	36	18	2	0|0|0|0|0|0|0|0|0|0|0|0|6|14|10|6|7|4|0|3|13|4|10|9	0.07	0.11	-3.84	2.51	0.42	17|18	35	17.5	1788	SVIL_HUMAN
RRAGC_CT	NP_001159434.1	ELAC2	3|0	3	1.5	2	0|0|0|0|0|0|0|0|0|0|0|0|2|2|0|0|2|0|2|0|0|2|4|4	0.07	0.14	-6.56	1	0.42	3|0	3	1.5	786	RNZ2_HUMAN
RRAGC_CT	NP_002907.1	RFC4	0|3	3	1.5	2	0|0|0|0|0|0|0|0|0|0|0|0|3|6|4|0|0|0|0|0|0|2|2|2	0.07	0.13	-6.78	0.95	0.42	0|3	3	1.5	363	RFC4_HUMAN
RRAGC_CT	NP_001007215.1	CACYBP	0|2	2	1	2	0|0|0|0|0|0|0|0|0|0|0|0|0|3|2|2|0|0|3|0|0|0|0|4	0.07	0.14	-4.96	0.86	0.42	0|2	2	1	185	CYBP_HUMAN
RRAGC_QL_CT	NP_078838.1	TANGO6	3|0	3	1.5	2	0|0|0|0|0|0|0|0|0|0|0|0|4|4|4|0|2|3|0|0|2|0|0|0	0.06	0.12	-6.84	0.95	0.42	3|0	3	1.5	1094	TNG6_HUMAN
RRAGC_QL_CT	NP_060130.3	GATAD2A	2|3	5	2.5	2	0|0|0|0|0|0|0|0|0|0|0|0|4|4|6|0|0|0|0|0|4|0|0|3	0.06	0.09	-3.73	1.43	0.42	2|3	5	2.5	633	P66A_HUMAN
RRAGC_QL_CT	NP_009135.4	DDX20	12|8	20	10	2	0|0|0|0|0|0|0|0|0|0|0|0|7|7|7|7|5|4|0|0|10|4|4|3	0.06	0.13	-6.42	2.07	0.42	12|8	20	10	824	DDX20_HUMAN
RRAGC_QL_CT	NP_006538.2	IGF2BP3	7|6	13	6.5	2	2|0|0|0|0|0|0|0|0|0|0|0|0|8|0|5|0|0|0|0|7|0|7|10	0.06	0.08	-3.4	2	0.42	5|4	9	4.5	579	IF2B3_HUMAN
RRAGC_QL_CT	NP_001185594.1	ARHGEF12	2|3	5	2.5	2	0|0|0|0|0|0|0|0|0|0|0|0|2|3|4|2|2|0|0|0|3|0|4|0	0.05	0.09	-3.77	1.5	0.42	2|3	5	2.5	1525	ARHGC_HUMAN
RRAGC_QL_CT	NP_056224.3	EP400	3|0	3	1.5	2	0|0|0|0|0|0|0|0|0|0|0|0|3|4|4|3|0|0|0|0|0|3|2|0	0.06	0.12	-6.86	0.95	0.42	3|0	3	1.5	3123	EP400_HUMAN
RRAGC_QL_CT	NP_004757.1	COPB2	2|0	2	1	2	0|0|0|0|0|0|0|0|0|0|0|0|4|2|3|0|2|0|0|0|0|0|0|3	0.07	0.14	-4.96	0.86	0.42	2|0	2	1	906	COPB2_HUMAN
RRAGC_QL_CT	NP_006232.1	PPP1R2	3|0	3	1.5	2	0|0|0|0|0|0|0|0|0|0|0|0|0|2|4|2|0|2|0|0|2|0|3|4	0.05	0.11	-6.92	0.95	0.42	3|0	3	1.5	205	IPP2_HUMAN
RRAGC_QL_CT	NP_006775.1	WDR3	5|3	8	4	2	0|0|0|0|0|0|0|0|0|0|0|0|5|2|3|3|3|0|4|0|4|0|4|0	0.06	0.11	-4.69	1.71	0.42	4|3	7	3.5	943	WDR3_HUMAN
RRAGC_QL_CT	NP_001007215.1	CACYBP	2|0	2	1	2	0|0|0|0|0|0|0|0|0|0|0|0|0|3|2|2|0|0|3|0|0|0|0|4	0.07	0.14	-4.96	0.86	0.42	2|0	2	1	185	CYBP_HUMAN
RRAGC_QL_CT	NP_001091995.1	CKAP2	6|7	13	6.5	2	0|0|0|0|0|0|0|0|0|0|0|0|4|3|4|4|2|2|4|0|7|3|2|3	0.07	0.1	-3.51	2.05	0.42	4|4	8	4	683	CKAP2_HUMAN
RRAGC_QL_CT	NP_066299.2	MYL6	2|0	2	1	2	0|0|0|0|0|0|0|3|2|2|0|0|0|0|0|0|0|2|0|0|0|0|2|2	0.07	0.14	-4.79	0.92	0.42	2|0	2	1	151	MYL6_HUMAN
RRAGC_QL_CT	NP_998754.1	RAPH1	9|2	11	5.5	2	0|0|0|0|0|0|0|0|0|0|0|0|5|3|3|2|4|5|2|0|7|3|8|5	0.05	0.11	-12.1	1.4	0.42	8|2	10	5	1250	RAPH1_HUMAN
RRAGC_QL_CT	NP_001035541.1	RUFY1	7|2	9	4.5	2	0|0|0|0|0|0|0|0|0|0|0|0|5|7|5|2|3|0|0|0|3|4|2|6	0.06	0.11	-8.71	1.46	0.42	7|2	9	4.5	600	RUFY1_HUMAN
RRAGC_QL_CT	NP_004166.1	SNRPD3	0|2	2	1	2	2|0|0|0|0|0|0|0|0|0|0|0|3|2|2|3|0|0|0|0|0|2|0|0	0.06	0.11	-5.12	0.86	0.42	0|2	2	1	126	SMD3_HUMAN
RRAGC_TN_CT	NP_071496.1	EIF4H	3|5	8	4	2	0|0|0|0|0|0|0|0|0|0|0|0|4|4|7|2|0|3|0|0|4|2|2|0	0.07	0.12	-4.52	1.71	0.42	3|4	7	3.5	248	IF4H_HUMAN
RRAGC_TN_CT	NP_006014.2	CDC123	2|2	4	2	2	0|0|0|0|0|0|0|0|0|0|0|0|3|2|0|3|2|0|0|0|0|3|3|0	0.07	0.07	-2.59	1.5	0.42	2|2	4	2	336	CD123_HUMAN
RRAGC_TN_CT	NP_001252541.1	CNOT1	2|5	7	3.5	2	0|0|0|0|0|0|0|0|0|0|0|0|5|4|2|3|2|0|2|0|6|2|0|2	0.06	0.11	-6.17	1.5	0.42	2|5	7	3.5	2371	CNOT1_HUMAN
RRAGC_TN_CT	NP_003070.3	SMARCE1	2|0	2	1	2	0|0|0|0|0|0|0|0|0|0|0|0|2|2|3|2|0|2|0|0|0|0|0|3	0.06	0.11	-5.12	0.86	0.42	2|0	2	1	411	SMCE1_HUMAN
RRAGC_TN_CT	NP_001160163.1	TTK	0|2	2	1	2	0|0|0|0|0|0|0|0|0|0|0|0|2|4|2|3|0|0|0|0|0|4|0|0	0.06	0.11	-5.3	0.8	0.42	0|2	2	1	856	TTK_HUMAN
RRAGC_TN_CT	NP_059133.1	CPSF2	0|2	2	1	2	0|0|0|0|0|0|0|0|0|0|0|0|2|3|0|0|0|0|2|0|0|0|4|3	0.07	0.14	-4.96	0.86	0.42	0|2	2	1	782	CPSF2_HUMAN
RRAGC_TN_CT	NP_036524.1	PEF1	0|3	3	1.5	2	2|0|5|0|0|0|2|3|2|5|0|0|0|0|0|0|0|0|0|0|0|0|0|0	0.07	0.13	-6.79	0.95	0.42	0|3	3	1.5	284	PEF1_HUMAN
RRAGC_CT	NP_079223.3	PHC3	2|0	2	1	2	0|0|0|0|0|0|0|0|0|0|0|0|5|0|2|2|0|2|0|0|0|2|2|0	0.05	0.1	-5.36	0.8	0.43	2|0	2	1	995	PHC3_HUMAN
RRAGC_CT	NP_001106849.1	FANCI	2|2	4	2	2	0|0|0|0|0|0|0|0|0|0|0|0|0|3|0|2|2|0|0|2|2|0|4|2	0.05	0.05	-2.96	1.41	0.43	2|2	4	2	1328	FANCI_HUMAN
RRAGC_CT	NP_689926.1	STT3A	4|5	9	4.5	2	4|0|0|0|2|0|0|0|0|0|0|0|5|3|3|2|3|0|2|2|4|0|0|0	0.04	0.07	-3.97	1.8	0.43	4|4	8	4	705	STT3A_HUMAN
RRAGC_CT	NP_065883.1	ZNF687	6|2	8	4	2	0|0|0|0|0|0|0|0|0|0|0|0|3|4|4|0|2|0|0|0|4|4|6|7	0.04	0.08	-7.9	1.41	0.43	6|2	8	4	1237	ZN687_HUMAN
RRAGC_CT	NP_004414.3	DVL3	30|32	62	31	2	0|0|0|0|0|0|0|0|0|0|0|0|13|15|18|12|11|15|8|6|16|12|16|15	0.04	0.08	-4.97	2.37	0.43	11|13	24	12	716	DVL3_HUMAN
RRAGC_CT	NP_940916.2	NHLRC2	2|2	4	2	2	0|0|0|0|0|0|0|0|0|0|0|0|3|3|0|2|0|0|0|0|3|2|2|2	0.05	0.05	-3.02	1.41	0.43	2|2	4	2	726	NHLC2_HUMAN
RRAGC_CT	NP_689854.2	ARID2	2|3	5	2.5	2	0|0|0|0|0|0|0|0|0|0|0|0|2|0|5|4|0|0|0|0|5|0|4|2	0.04	0.06	-4.12	1.36	0.43	2|3	5	2.5	1835	ARID2_HUMAN
RRAGC_CT	NP_002617.3	PFKL	2|5	7	3.5	2	0|0|0|0|0|0|0|0|0|0|0|0|5|2|0|0|3|0|2|2|2|3|7|3	0.05	0.09	-6.42	1.45	0.43	2|4	6	3	780	PFKAL_HUMAN
RRAGC_CT	NP_054790.2	NCOA6	5|2	7	3.5	2	0|0|0|0|0|0|0|0|0|0|0|0|3|3|5|4|2|0|0|0|5|2|3|2	0.05	0.09	-6.54	1.45	0.43	5|2	7	3.5	2063	NCOA6_HUMAN
RRAGC_CT	NP_002943.2	RPS2	0|4	4	2	2	0|0|0|0|0|0|0|0|0|0|0|0|4|5|0|3|4|0|2|0|4|0|3|0	0.04	0.08	-8.78	0.96	0.43	0|3	3	1.5	293	RS2_HUMAN
RRAGC_CT	NP_004490.2	HNRNPAB	0|2	2	1	2	0|0|0|0|0|0|0|0|0|0|0|0|0|4|0|2|2|2|4|0|2|0|0|0	0.04	0.08	-5.76	0.75	0.43	0|2	2	1	285	ROAA_HUMAN
RRAGC_CT	NP_055870.2	SWAP70	0|3	3	1.5	2	0|0|0|0|0|0|0|0|0|0|0|0|4|4|3|2|0|0|0|0|2|0|3|2	0.04	0.09	-7.27	0.9	0.43	0|3	3	1.5	585	SWP70_HUMAN
RRAGC_QL_CT	NP_003925.1	FUBP3	5|2	7	3.5	2	0|0|0|0|0|0|0|0|0|0|0|0|3|0|0|3|0|0|4|3|5|0|7|4	0.05	0.1	-6.3	1.45	0.43	5|2	7	3.5	572	FUBP3_HUMAN
RRAGC_QL_CT	NP_001159434.1	ELAC2	2|2	4	2	2	0|0|0|0|0|0|0|0|0|0|0|0|2|2|0|0|2|0|2|0|0|2|4|4	0.04	0.04	-3.19	1.33	0.43	2|2	4	2	786	RNZ2_HUMAN
RRAGC_QL_CT	NP_002943.2	RPS2	4|2	6	3	2	0|0|0|0|0|0|0|0|0|0|0|0|4|5|0|3|4|0|2|0|4|0|3|0	0.04	0.08	-5.18	1.44	0.43	4|2	6	3	293	RS2_HUMAN
RRAGC_QL_CT	NP_000966.2	RPL11	3|7	10	5	2	4|5|2|2|2|0|2|3|2|4|0|2|3|3|0|2|2|3|3|0|4|3|2|2	0.04	0.08	-8.04	1.54	0.43	3|3	6	3	178	RL11_HUMAN
RRAGC_QL_CT	NP_002964.3	ATXN2	5|4	9	4.5	2	0|0|0|0|0|0|0|0|0|0|0|0|3|6|4|3|2|2|2|0|0|0|2|6	0.05	0.07	-3.82	1.8	0.43	4|4	8	4	1313	ATX2_HUMAN
RRAGC_QL_CT	NP_056262.3	CAMSAP1	11|7	18	9	2	0|0|0|0|0|0|0|0|0|0|0|0|6|5|3|6|7|5|3|0|7|5|4|6	0.05	0.1	-7.57	1.89	0.43	11|7	18	9	1602	CAMP1_HUMAN
RRAGC_QL_CT	NP_065883.1	ZNF687	6|2	8	4	2	0|0|0|0|0|0|0|0|0|0|0|0|3|4|4|0|2|0|0|0|4|4|6|7	0.04	0.08	-7.9	1.41	0.43	5|2	7	3.5	1237	ZN687_HUMAN
RRAGC_QL_CT	NP_055870.2	SWAP70	3|0	3	1.5	2	0|0|0|0|0|0|0|0|0|0|0|0|4|4|3|2|0|0|0|0|2|0|3|2	0.04	0.09	-7.27	0.9	0.43	3|0	3	1.5	585	SWP70_HUMAN
RRAGC_QL_CT	NP_065907.2	TSHZ3	2|0	2	1	2	0|0|0|0|0|0|0|0|0|0|0|0|2|2|3|0|2|0|0|0|3|0|3|0	0.04	0.09	-5.47	0.8	0.43	2|0	2	1	1081	TSH3_HUMAN
RRAGC_QL_CT	NP_110395.1	ILKAP	3|0	3	1.5	2	0|0|0|0|0|0|0|0|0|0|0|0|3|3|3|3|0|4|2|0|0|0|2|0	0.04	0.08	-7.29	0.9	0.43	3|0	3	1.5	392	ILKAP_HUMAN
RRAGC_TN_CT	NP_000966.2	RPL11	7|3	10	5	2	4|5|2|2|2|0|2|3|2|4|0|2|3|3|0|2|2|3|3|0|4|3|2|2	0.04	0.08	-8.04	1.54	0.43	4|2	6	3	178	RL11_HUMAN
RRAGC_TN_CT	NP_000652.2	RPL9	4|5	9	4.5	2	2|0|0|2|3|0|0|0|0|2|0|0|3|3|0|4|3|0|0|0|3|0|2|3	0.04	0.07	-3.97	1.8	0.43	4|3	7	3.5	192	RL9_HUMAN
RRAGC_TN_CT	NP_001116295.1	GTF3C5	4|5	9	4.5	2	0|0|0|0|0|0|0|0|0|0|0|0|4|4|3|4|3|0|0|0|5|0|4|3	0.05	0.07	-3.88	1.8	0.43	3|5	8	4	526	TF3C5_HUMAN
RRAGC_TN_CT	NP_001171313.1	SRPRA	3|3	6	3	2	0|0|0|0|0|0|0|0|0|0|0|0|3|0|5|3|3|0|0|0|2|3|4|0	0.04	0.04	-3.16	1.57	0.43	3|3	6	3	610	SRPRA_HUMAN
RRAGC_TN_CT	NP_060873.4	DCP1A	6|8	14	7	2	0|0|0|0|0|0|0|0|0|0|0|0|5|7|6|3|3|0|4|0|6|2|5|2	0.05	0.08	-4.89	1.95	0.43	6|8	14	7	582	DCP1A_HUMAN
RRAGC_TN_CT	NP_002004.1	FKBP3	2|3	5	2.5	2	0|0|0|0|0|0|0|0|0|0|0|0|4|2|4|0|0|0|0|0|4|0|5|2	0.05	0.08	-3.86	1.43	0.43	2|3	5	2.5	224	FKBP3_HUMAN
RRAGC_TN_CT	NP_000974.1	RPL22	4|2	6	3	2	3|2|2|2|2|2|2|0|0|0|0|0|2|2|2|0|2|0|0|0|0|0|2|2	0.04	0.07	-5.38	1.44	0.43	2|2	4	2	128	RL22_HUMAN
RRAGC_TN_CT	NP_110395.1	ILKAP	3|0	3	1.5	2	0|0|0|0|0|0|0|0|0|0|0|0|3|3|3|3|0|4|2|0|0|0|2|0	0.04	0.08	-7.29	0.9	0.43	3|0	3	1.5	392	ILKAP_HUMAN
RRAGC_TN_CT	NP_777568.1	CCDC50	2|0	2	1	2	0|0|0|0|0|0|0|0|0|0|0|0|3|2|0|0|2|0|0|0|3|0|3|2	0.04	0.09	-5.47	0.8	0.43	2|0	2	1	306	CCD50_HUMAN
RRAGC_CT	NP_001135906.1	OGA	7|5	12	6	2	0|0|0|0|0|0|0|0|0|0|0|0|5|4|5|6|4|4|0|0|5|0|4|3	0.03	0.06	-5.41	1.8	0.44	7|5	12	6	863	OGA_HUMAN
RRAGC_CT	NP_055841.2	MON2	3|2	5	2.5	2	0|0|0|0|0|0|0|0|0|0|0|0|6|2|0|2|2|0|2|0|0|4|4|0	0.04	0.06	-4.19	1.36	0.44	3|2	5	2.5	1717	MON2_HUMAN
RRAGC_CT	NP_001681.2	ATP6V1A	2|2	4	2	2	0|0|0|0|0|0|0|0|0|0|0|0|5|2|2|0|0|0|4|0|4|0|0|2	0.04	0.04	-3.27	1.26	0.44	2|2	4	2	617	VATA_HUMAN
RRAGC_CT	NP_004412.2	DVL1	21|25	46	23	2	0|0|0|0|0|0|0|0|0|0|0|0|12|10|15|11|10|12|8|5|12|7|11|12	0.03	0.06	-7.89	2.21	0.44	15|15	30	15	670	DVL1_HUMAN
RRAGC_CT	NP_001010972.1	ZYX	7|8	15	7.5	2	0|0|0|0|0|0|0|0|0|0|0|0|8|5|7|4|2|3|0|0|9|0|4|3	0.03	0.05	-4.07	2	0.44	6|6	12	6	572	ZYX_HUMAN
RRAGC_CT	NP_001003407.1	ABLIM1	4|3	7	3.5	2	0|0|0|0|0|0|0|0|0|0|0|0|4|4|4|2|3|0|0|0|0|3|3|3	0.04	0.06	-4.17	1.62	0.44	4|3	7	3.5	718	ABLM1_HUMAN
RRAGC_CT	NP_055362.1	TMOD3	10|3	13	6.5	2	0|0|0|0|0|0|0|0|0|0|0|0|4|5|6|7|5|6|0|0|10|3|3|4	0.03	0.06	-12.07	1.47	0.44	8|3	11	5.5	352	TMOD3_HUMAN
RRAGC_CT	NP_001026866.1	PLD3	2|0	2	1	2	0|2|0|2|2|0|0|4|3|3|0|0|0|0|0|0|0|0|0|0|0|0|0|0	0.04	0.07	-5.79	0.75	0.44	2|0	2	1	490	PLD3_HUMAN
RRAGC_CT	NP_003819.1	MTMR1	0|2	2	1	2	0|0|0|0|0|0|0|0|0|0|0|0|2|3|3|3|3|0|0|2|0|0|0|0	0.03	0.07	-5.82	0.75	0.44	0|2	2	1	665	MTMR1_HUMAN
RRAGC_QL_CT	NP_055841.2	MON2	2|3	5	2.5	2	0|0|0|0|0|0|0|0|0|0|0|0|6|2|0|2|2|0|2|0|0|4|4|0	0.04	0.06	-4.19	1.36	0.44	2|3	5	2.5	1717	MON2_HUMAN
RRAGC_QL_CT	NP_056197.2	HECTD1	3|0	3	1.5	2	0|0|0|0|0|0|0|0|0|0|0|0|5|2|0|2|2|3|0|0|3|0|4|0	0.04	0.07	-7.6	0.86	0.44	3|0	3	1.5	2610	HECD1_HUMAN
RRAGC_QL_CT	NP_006014.2	CDC123	2|0	2	1	2	0|0|0|0|0|0|0|0|0|0|0|0|3|2|0|3|2|0|0|0|0|3|3|0	0.03	0.07	-5.82	0.75	0.44	2|0	2	1	336	CD123_HUMAN
RRAGC_QL_CT	NP_001243650.1	CCT4	6|5	11	5.5	2	6|2|3|0|0|0|0|0|0|3|0|0|2|6|0|3|3|0|4|0|2|0|2|0	0.03	0.05	-4.3	1.83	0.44	5|4	9	4.5	509	TCPD_HUMAN
RRAGC_QL_CT	NP_002145.3	HSPA4	8|3	11	5.5	2	0|0|0|0|0|0|0|0|0|0|0|0|6|9|7|4|0|0|3|0|3|0|5|6	0.04	0.07	-8.91	1.53	0.44	8|3	11	5.5	840	HSP74_HUMAN
RRAGC_QL_CT	NP_003744.1	EIF3D	7|3	10	5	2	0|0|0|0|0|0|0|0|0|0|0|0|5|2|3|3|4|6|3|2|4|0|3|5	0.03	0.06	-8.34	1.5	0.44	7|3	10	5	548	EIF3D_HUMAN
RRAGC_QL_CT	NP_077005.2	WDR18	3|3	6	3	2	0|3|2|0|0|0|0|5|2|0|0|0|2|2|3|0|0|0|2|0|0|0|2|0	0.03	0.03	-3.4	1.57	0.44	3|3	6	3	432	WDR18_HUMAN
RRAGC_QL_CT	NP_659498.4	SKA3	17|12	29	14.5	2	0|0|0|0|0|0|0|0|0|0|0|0|9|10|11|11|7|3|4|2|11|5|6|5	0.03	0.07	-8.5	2.07	0.44	12|10	22	11	412	SKA3_HUMAN
RRAGC_QL_CT	NP_001159757.1	CCT7	7|9	16	8	2	5|0|0|3|2|0|0|3|2|6|0|0|4|5|4|0|3|0|6|0|3|2|6|2	0.03	0.05	-5.56	1.92	0.44	6|5	11	5.5	499	TCPH_HUMAN
RRAGC_QL_CT	NP_001015877.1	PHF6	3|0	3	1.5	2	0|0|0|0|0|0|0|0|0|0|0|0|6|3|2|0|3|0|4|0|2|0|0|2	0.03	0.06	-7.93	0.82	0.44	3|0	3	1.5	365	PHF6_HUMAN
RRAGC_QL_CT	NP_001182502.1	DICER1	8|0	8	4	2	0|0|0|0|0|0|0|0|0|0|0|0|8|0|4|2|7|2|0|0|2|4|8|6	0.04	0.07	-15.21	1.12	0.44	8|0	8	4	1829	DICER_HUMAN
RRAGC_QL_CT	NP_001139754.1	SRP54	8|4	12	6	2	0|0|0|0|0|0|0|0|0|0|0|0|5|5|4|2|4|5|2|0|4|3|7|4	0.03	0.06	-8.35	1.6	0.44	8|4	12	6	455	SRP54_HUMAN
RRAGC_QL_CT	NP_001013456.1	FXR1	8|4	12	6	2	0|0|0|0|0|0|0|0|0|0|0|0|3|2|4|6|5|4|4|0|5|4|4|4	0.03	0.06	-8.35	1.6	0.44	7|4	11	5.5	539	FXR1_HUMAN
RRAGC_QL_CT	NP_006294.2	AIMP2	2|0	2	1	2	0|0|0|0|0|0|0|0|0|0|0|0|0|4|4|0|2|2|3|0|2|0|0|0	0.03	0.06	-6.13	0.71	0.44	2|0	2	1	320	AIMP2_HUMAN
RRAGC_QL_CT	NP_002065.1	GNB1	0|3	3	1.5	2	5|0|2|0|0|0|0|0|0|0|0|0|3|3|0|0|0|2|2|0|0|0|0|5	0.03	0.06	-7.94	0.82	0.44	0|3	3	1.5	340	GBB1_HUMAN
RRAGC_TN_CT	NP_001427.2	FBL	5|8	13	6.5	2	6|4|3|0|0|0|0|0|2|2|0|0|4|7|2|2|4|0|3|0|5|0|3|0	0.03	0.06	-6.91	1.73	0.44	5|7	12	6	321	FBRL_HUMAN
RRAGC_TN_CT	NP_055978.4	TRIM9	5|6	11	5.5	2	0|0|0|0|0|0|0|0|0|0|0|0|4|4|2|4|3|2|0|2|5|2|3|5	0.03	0.05	-4.3	1.83	0.44	4|5	9	4.5	710	TRIM9_HUMAN
RRAGC_TN_CT	NP_001015877.1	PHF6	3|2	5	2.5	2	0|0|0|0|0|0|0|0|0|0|0|0|6|3|2|0|3|0|4|0|2|0|0|2	0.04	0.06	-4.22	1.36	0.44	3|2	5	2.5	365	PHF6_HUMAN
RRAGC_TN_CT	NP_001008491.1	SEPTIN2	2|0	2	1	2	0|0|0|0|0|0|0|0|0|0|0|0|2|0|2|3|2|0|0|0|4|3|0|0	0.04	0.07	-5.79	0.75	0.44	2|0	2	1	361	SEPT2_HUMAN
RRAGC_TN_CT	NP_001026873.2	ELP6	3|5	8	4	2	0|0|0|0|0|0|0|0|0|0|0|0|5|0|2|3|4|3|2|0|5|3|3|0	0.04	0.07	-5.37	1.6	0.44	3|5	8	4	266	ELP6_HUMAN
RRAGC_TN_CT	NP_061913.3	ELP4	13|16	29	14.5	2	0|0|0|0|0|0|0|0|0|0|0|0|7|4|5|11|7|6|5|0|9|7|11|9	0.03	0.06	-6.38	2.15	0.44	8|11	19	9.5	424	ELP4_HUMAN
RRAGC_TN_CT	NP_055841.2	MON2	0|3	3	1.5	2	0|0|0|0|0|0|0|0|0|0|0|0|6|2|0|2|2|0|2|0|0|4|4|0	0.03	0.06	-7.92	0.82	0.44	0|3	3	1.5	1717	MON2_HUMAN
RRAGC_TN_CT	NP_001239048.1	PASK	0|2	2	1	2	0|0|0|0|0|0|0|0|0|0|0|0|4|3|2|2|3|0|0|0|2|0|0|0	0.04	0.07	-5.79	0.75	0.44	0|2	2	1	1330	PASK_HUMAN
RRAGC_TN_CT	NP_002065.1	GNB1	0|3	3	1.5	2	5|0|2|0|0|0|0|0|0|0|0|0|3|3|0|0|0|2|2|0|0|0|0|5	0.03	0.06	-7.94	0.82	0.44	0|3	3	1.5	340	GBB1_HUMAN
RRAGC_CT	NP_055681.1	SEC16A	9|7	16	8	2	0|0|0|0|0|0|0|0|0|0|0|0|5|7|8|8|4|0|3|0|4|5|4|2	0.02	0.04	-5.5	1.92	0.45	7|6	13	6.5	2357	SC16A_HUMAN
RRAGC_CT	NP_005246.2	GAK	4|5	9	4.5	2	0|0|0|0|0|0|0|0|0|0|0|0|3|4|2|0|3|2|0|3|2|4|3|6	0.03	0.04	-4.62	1.69	0.45	4|5	9	4.5	1311	GAK_HUMAN
RRAGC_CT	NP_002256.2	KPNB1	3|3	6	3	2	3|0|0|0|0|0|0|0|0|0|0|0|2|0|5|3|2|0|0|0|2|2|3|2	0.02	0.02	-3.7	1.5	0.45	3|3	6	3	876	IMB1_HUMAN
RRAGC_CT	NP_789782.1	CHMP4B	5|6	11	5.5	2	0|0|0|0|0|0|0|0|0|0|0|0|5|4|3|3|0|2|2|0|6|3|4|5	0.02	0.04	-4.61	1.78	0.45	5|5	10	5	224	CHM4B_HUMAN
RRAGC_CT	NP_006784.1	PRDX3	11|7	18	9	2	6|6|10|5|4|2|0|2|2|7|0|6|2|0|0|0|4|0|4|0|2|0|2|4	0.02	0.05	-8.43	1.8	0.45	5|4	9	4.5	256	PRDX3_HUMAN
RRAGC_CT	NP_002807.1	PSMD12	8|4	12	6	2	0|0|0|0|0|0|0|0|0|0|0|0|7|6|5|3|2|0|0|2|8|0|8|4	0.02	0.05	-7.98	1.6	0.45	6|4	10	5	456	PSD12_HUMAN
RRAGC_CT	NP_001157973.1	EIF4ENIF1	5|4	9	4.5	2	0|0|0|0|0|0|0|0|0|0|0|0|3|2|4|2|2|3|0|0|5|2|6|3	0.03	0.04	-4.56	1.69	0.45	2|4	6	3	985	4ET_HUMAN
RRAGC_CT	NP_055121.1	RTCB	2|0	2	1	2	0|0|0|0|0|0|0|0|0|0|0|0|6|2|3|0|0|0|2|0|0|0|3|2	0.03	0.05	-6.42	0.67	0.45	2|0	2	1	505	RTCB_HUMAN
RRAGC_CT	NP_006333.1	TACC3	0|5	5	2.5	2	0|0|0|0|0|0|0|0|0|0|0|0|3|3|5|4|0|2|0|0|2|3|5|4	0.03	0.05	-11.18	0.97	0.45	0|4	4	2	838	TACC3_HUMAN
RRAGC_CT	NP_002902.2	UPF1	0|2	2	1	2	0|0|0|0|0|0|0|0|0|0|0|0|0|3|0|2|2|2|0|0|3|0|6|0	0.03	0.05	-6.42	0.67	0.45	0|2	2	1	1118	RENT1_HUMAN
RRAGC_QL_CT	NP_001239314.1	TNIP1	2|0	2	1	2	0|0|0|0|0|0|0|0|0|0|0|0|2|3|3|0|3|0|0|0|0|0|3|3	0.03	0.05	-6.18	0.71	0.45	2|0	2	1	619	TNIP1_HUMAN
RRAGC_QL_CT	NP_001153171.1	FHL1	3|0	3	1.5	2	0|0|0|0|0|0|0|0|0|0|0|0|3|3|5|0|2|2|3|0|4|0|0|0	0.03	0.05	-7.96	0.82	0.45	2|0	2	1	296	FHL1_HUMAN
RRAGC_QL_CT	NP_001136077.1	EFTUD2	6|3	9	4.5	2	0|0|0|0|0|0|0|0|0|0|0|0|7|6|0|3|3|0|3|0|6|0|4|4	0.03	0.05	-6.87	1.5	0.45	6|2	8	4	937	U5S1_HUMAN
RRAGC_QL_CT	NP_001229326.1	TWF1	3|0	3	1.5	2	0|0|0|0|0|0|0|0|0|0|0|0|0|2|2|0|3|0|0|2|3|2|6|2	0.03	0.05	-7.97	0.82	0.45	3|0	3	1.5	357	TWF1_HUMAN
RRAGC_QL_CT	NP_001009186.1	CCT6A	7|8	15	7.5	2	6|2|4|0|3|0|0|2|0|3|0|0|4|6|0|0|4|2|6|0|3|2|3|0	0.03	0.04	-4.42	1.96	0.45	6|7	13	6.5	486	TCPZ_HUMAN
RRAGC_QL_CT	NP_055121.1	RTCB	2|0	2	1	2	0|0|0|0|0|0|0|0|0|0|0|0|6|2|3|0|0|0|2|0|0|0|3|2	0.03	0.05	-6.42	0.67	0.45	2|0	2	1	505	RTCB_HUMAN
RRAGC_QL_CT	NP_002803.2	PSMD8	2|3	5	2.5	2	0|0|0|0|0|0|0|0|0|0|0|0|3|2|2|3|3|3|2|0|2|0|0|2	0.03	0.05	-4.49	1.36	0.45	2|3	5	2.5	350	PSMD8_HUMAN
RRAGC_QL_CT	NP_002800.2	PSMD3	2|0	2	1	2	0|0|0|0|0|0|0|0|0|0|0|0|5|2|0|4|0|0|0|0|0|3|2|2	0.02	0.05	-6.45	0.67	0.45	2|0	2	1	534	PSMD3_HUMAN
RRAGC_QL_CT	NP_076916.2	CDK11A	2|0	2	1	2	0|0|0|0|0|0|0|0|0|0|0|0|5|4|0|3|3|0|0|0|0|0|3|0	0.03	0.05	-6.4	0.67	0.45	2|0	2	1	780	CD11A_HUMAN
RRAGC_QL_CT	NP_000185.1	HPRT1	0|3	3	1.5	2	2|2|0|2|3|0|0|4|5|4|0|0|0|0|0|0|0|0|0|0|0|0|0|0	0.03	0.06	-7.95	0.82	0.45	0|3	3	1.5	218	HPRT_HUMAN
RRAGC_QL_CT	NP_036220.1	PGLS	0|3	3	1.5	2	2|0|2|4|3|0|0|2|4|5|0|0|0|0|0|0|0|0|0|0|0|0|0|0	0.03	0.06	-7.95	0.82	0.45	0|3	3	1.5	258	6PGL_HUMAN
RRAGC_QL_CT	NP_001186674.1	ARL2	0|2	2	1	2	0|0|0|0|0|0|0|0|0|0|0|0|0|2|3|0|2|0|0|0|3|0|4|3	0.03	0.06	-6.15	0.71	0.45	0|2	2	1	157	ARL2_HUMAN
RRAGC_TN_CT	NP_002902.2	UPF1	2|0	2	1	2	0|0|0|0|0|0|0|0|0|0|0|0|0|3|0|2|2|2|0|0|3|0|6|0	0.03	0.05	-6.42	0.67	0.45	2|0	2	1	1118	RENT1_HUMAN
RRAGC_TN_CT	NP_003325.2	UBA1	7|17	24	12	2	9|4|7|0|0|0|0|6|0|5|0|0|12|12|7|0|2|4|5|0|6|4|7|8	0.03	0.05	-16.63	1.64	0.45	7|15	22	11	1058	UBA1_HUMAN
RRAGC_TN_CT	NP_004289.1	NUP155	4|0	4	2	2	0|0|0|0|0|0|0|0|0|0|0|0|4|3|4|0|0|0|3|0|3|3|3|3	0.03	0.06	-9.35	0.92	0.45	4|0	4	2	1332	NU155_HUMAN
RRAGC_TN_CT	NP_060458.3	SCYL2	4|2	6	3	2	0|0|0|0|0|0|0|0|0|0|0|0|5|5|4|2|2|0|0|0|4|3|0|2	0.03	0.05	-5.83	1.33	0.45	4|2	6	3	929	SCYL2_HUMAN
RRAGC_TN_CT	NP_060191.3	CC2D1A	3|2	5	2.5	2	0|0|0|0|0|0|0|0|0|0|0|0|0|4|4|3|0|0|3|0|4|0|2|3	0.02	0.04	-4.63	1.3	0.45	3|2	5	2.5	951	C2D1A_HUMAN
RRAGC_TN_CT	NP_002379.3	MCM3	2|4	6	3	2	0|0|0|0|0|0|0|0|0|0|0|0|2|8|0|0|6|0|2|0|3|0|3|4	0.03	0.05	-5.89	1.29	0.45	2|4	6	3	853	MCM3_HUMAN
RRAGC_TN_CT	NP_001239314.1	TNIP1	0|2	2	1	2	0|0|0|0|0|0|0|0|0|0|0|0|2|3|3|0|3|0|0|0|0|0|3|3	0.03	0.05	-6.18	0.71	0.45	0|2	2	1	619	TNIP1_HUMAN
RRAGC_TN_CT	NP_001106849.1	FANCI	0|2	2	1	2	0|0|0|0|0|0|0|0|0|0|0|0|0|3|0|2|2|0|0|2|2|0|4|2	0.02	0.05	-6.23	0.71	0.45	0|2	2	1	1328	FANCI_HUMAN
RRAGC_TN_CT	NP_001186674.1	ARL2	0|2	2	1	2	0|0|0|0|0|0|0|0|0|0|0|0|0|2|3|0|2|0|0|0|3|0|4|3	0.03	0.06	-6.15	0.71	0.45	0|2	2	1	157	ARL2_HUMAN
RRAGC_TN_CT	NP_006550.1	KHDRBS1	0|2	2	1	2	9|0|0|0|0|0|0|0|0|2|0|0|3|0|0|0|0|0|0|0|3|0|0|2	0.03	0.05	-6.58	0.63	0.45	0|2	2	1	443	KHDR1_HUMAN
RRAGC_CT	NP_000974.1	RPL22	3|3	6	3	2	3|2|2|2|2|2|2|0|0|0|0|0|2|2|2|0|2|0|0|0|0|0|2|2	0.02	0.02	-3.92	1.44	0.46	2|2	4	2	128	RL22_HUMAN
RRAGC_CT	NP_000108.1	EMD	5|7	12	6	2	0|0|0|0|0|0|0|0|0|0|0|0|3|5|5|6|3|0|2|3|6|3|2|4	0.02	0.04	-6.03	1.71	0.46	5|7	12	6	254	EMD_HUMAN
RRAGC_CT	NP_006775.1	WDR3	3|4	7	3.5	2	0|0|0|0|0|0|0|0|0|0|0|0|5|2|3|3|3|0|4|0|4|0|4|0	0.02	0.04	-4.69	1.5	0.46	3|4	7	3.5	943	WDR3_HUMAN
RRAGC_CT	NP_001034966.1	STRN4	2|5	7	3.5	2	0|0|0|0|0|0|0|0|0|0|0|0|5|6|0|3|2|2|0|0|4|2|6|2	0.02	0.04	-7.34	1.31	0.46	2|5	7	3.5	760	STRN4_HUMAN
RRAGC_CT	NP_065134.1	NUP107	3|0	3	1.5	2	0|0|0|0|0|0|0|0|0|0|0|0|2|2|3|0|0|2|0|0|3|2|5|4	0.02	0.04	-8.34	0.78	0.46	2|0	2	1	925	NU107_HUMAN
RRAGC_CT	NP_001127894.1	CDV3	2|2	4	2	2	0|0|0|0|0|0|0|0|0|0|0|0|3|3|3|2|0|2|0|2|3|0|0|2	0.02	0.02	-4.01	1.2	0.46	2|2	4	2	213	CDV3_HUMAN
RRAGC_CT	NP_001248341.1	DCTN2	2|2	4	2	2	0|0|0|0|0|0|0|0|0|0|0|0|5|3|2|4|0|2|2|0|0|0|0|3	0.02	0.02	-3.99	1.14	0.46	2|2	4	2	403	DCTN2_HUMAN
RRAGC_CT	NP_055309.2	TNRC6A	0|2	2	1	2	0|0|0|0|0|0|0|0|0|0|0|0|3|5|4|0|0|0|0|0|4|0|0|3	0.02	0.04	-6.76	0.63	0.46	0|2	2	1	1962	TNR6A_HUMAN
RRAGC_CT	NP_002803.2	PSMD8	0|3	3	1.5	2	0|0|0|0|0|0|0|0|0|0|0|0|3|2|2|3|3|3|2|0|2|0|0|2	0.02	0.05	-8.02	0.82	0.46	0|3	3	1.5	350	PSMD8_HUMAN
RRAGC_CT	NP_036387.2	XRN2	0|3	3	1.5	2	0|0|0|0|0|0|0|0|0|0|0|0|3|0|4|0|0|2|0|0|4|3|4|3	0.02	0.04	-8.33	0.78	0.46	0|3	3	1.5	950	XRN2_HUMAN
RRAGC_CT	NP_001011553.2	SEPTIN7	0|3	3	1.5	2	0|0|0|0|0|0|0|0|0|0|0|0|3|5|5|2|2|0|0|0|0|2|2|2	0.02	0.04	-8.33	0.78	0.46	0|3	3	1.5	436	SEPT7_HUMAN
RRAGC_QL_CT	NP_055445.2	ZNF592	2|0	2	1	2	0|0|0|0|0|0|0|0|0|0|0|0|2|3|2|2|0|0|0|0|2|0|4|3	0.02	0.04	-6.58	0.67	0.46	2|0	2	1	1267	ZN592_HUMAN
RRAGC_QL_CT	NP_001026855.2	TP53BP2	25|14	39	19.5	2	0|0|0|0|0|0|0|0|0|0|0|0|16|14|15|11|9|8|7|4|15|9|7|9	0.02	0.04	-17.1	1.89	0.46	22|13	35	17.5	1134	ASPP2_HUMAN
RRAGC_QL_CT	NP_009109.3	STRAP	6|9	15	7.5	2	0|0|0|0|0|0|0|0|0|0|0|0|3|2|3|4|4|4|6|3|8|2|5|7	0.02	0.04	-7.23	1.76	0.46	6|6	12	6	350	STRAP_HUMAN
RRAGC_QL_CT	NP_000652.2	RPL9	4|4	8	4	2	2|0|0|2|3|0|0|0|0|2|0|0|3|3|0|4|3|0|0|0|3|0|2|3	0.02	0.02	-3.97	1.6	0.46	4|3	7	3.5	192	RL9_HUMAN
RRAGC_QL_CT	NP_001137545.1	CHORDC1	6|4	10	5	2	3|2|0|0|2|0|0|0|0|3|0|0|3|2|0|0|4|4|3|0|4|2|4|3	0.02	0.04	-6	1.62	0.46	5|4	9	4.5	313	CHRD1_HUMAN
RRAGC_QL_CT	NP_001157973.1	EIF4ENIF1	3|5	8	4	2	0|0|0|0|0|0|0|0|0|0|0|0|3|2|4|2|2|3|0|0|5|2|6|3	0.02	0.04	-6	1.5	0.46	3|3	6	3	985	4ET_HUMAN
RRAGC_QL_CT	NP_002907.1	RFC4	2|0	2	1	2	0|0|0|0|0|0|0|0|0|0|0|0|3|6|4|0|0|0|0|0|0|2|2|2	0.02	0.04	-6.78	0.63	0.46	2|0	2	1	363	RFC4_HUMAN
RRAGC_QL_CT	NP_000969.1	RPL23	4|4	8	4	2	3|3|3|2|3|0|0|2|2|0|0|0|3|2|0|2|3|0|2|2|2|0|2|2	0.02	0.02	-3.97	1.6	0.46	3|3	6	3	140	RL23_HUMAN
RRAGC_QL_CT	NP_000108.1	EMD	7|3	10	5	2	0|0|0|0|0|0|0|0|0|0|0|0|3|5|5|6|3|0|2|3|6|3|2|4	0.02	0.04	-8.93	1.43	0.46	7|3	10	5	254	EMD_HUMAN
RRAGC_QL_CT	NP_005040.2	PWP2	2|0	2	1	2	0|0|0|0|0|0|0|0|0|0|0|0|3|3|4|2|0|0|0|0|5|0|2|0	0.02	0.04	-6.83	0.63	0.46	2|0	2	1	919	PWP2_HUMAN
RRAGC_QL_CT	NP_061161.2	FAM114A2	7|2	9	4.5	2	0|0|0|0|0|0|0|0|0|0|0|0|4|7|5|3|3|0|0|2|10|2|6|0	0.02	0.04	-10.18	1.29	0.46	6|2	8	4	505	F1142_HUMAN
RRAGC_QL_CT	NP_001137232.1	EIF5A	11|13	24	12	2	2|3|0|2|0|0|0|2|0|0|0|0|7|8|8|7|6|4|6|0|5|4|8|4	0.02	0.04	-5.81	2.06	0.46	7|5	12	6	184	IF5A1_HUMAN
RRAGC_QL_CT	NP_001070729.2	NCOR2	3|2	5	2.5	2	0|0|0|0|0|0|0|0|0|0|0|0|6|5|0|0|0|2|0|0|5|0|4|3	0.02	0.03	-4.99	1.2	0.46	3|2	5	2.5	2458	NCOR2_HUMAN
RRAGC_QL_CT	NP_000336.1	SNCA	2|0	2	1	2	0|0|0|0|0|0|0|0|0|0|0|0|0|4|3|2|3|3|0|0|3|0|0|0	0.02	0.04	-6.51	0.67	0.46	2|0	2	1	140	SYUA_HUMAN
RRAGC_QL_CT	NP_005989.3	CCT3	6|4	10	5	2	4|2|0|2|0|0|0|0|0|0|0|0|4|4|4|3|3|0|2|0|0|0|4|5	0.02	0.04	-6	1.62	0.46	6|3	9	4.5	545	TCPG_HUMAN
RRAGC_TN_CT	NP_006775.1	WDR3	2|4	6	3	2	0|0|0|0|0|0|0|0|0|0|0|0|5|2|3|3|3|0|4|0|4|0|4|0	0.02	0.04	-6.19	1.29	0.46	2|4	6	3	943	WDR3_HUMAN
RRAGC_TN_CT	NP_009129.1	PLPBP	7|8	15	7.5	2	7|3|11|0|4|0|2|4|2|5|0|5|0|0|0|0|0|0|0|0|2|0|0|2	0.02	0.03	-4.64	1.91	0.46	5|6	11	5.5	275	PLPHP_HUMAN
RRAGC_TN_CT	NP_001026794.1	ZNF451	2|0	2	1	2	0|0|0|0|0|0|0|0|0|0|0|0|3|4|3|3|0|0|0|0|2|0|3|0	0.02	0.04	-6.51	0.67	0.46	2|0	2	1	1061	ZN451_HUMAN
RRAGC_TN_CT	NP_001020419.1	DUT	4|4	8	4	2	2|2|4|3|2|0|0|4|4|3|0|0|0|0|0|0|0|4|0|0|2|0|0|0	0.02	0.02	-3.97	1.6	0.46	3|3	6	3	252	DUT_HUMAN
RRAGC_TN_CT	NP_003897.2	MCM3AP	2|0	2	1	2	0|0|0|0|0|0|0|0|0|0|0|0|3|3|4|0|0|0|0|0|5|0|4|0	0.02	0.04	-6.76	0.63	0.46	2|0	2	1	1980	GANP_HUMAN
RRAGC_TN_CT	NP_055309.2	TNRC6A	0|2	2	1	2	0|0|0|0|0|0|0|0|0|0|0|0|3|5|4|0|0|0|0|0|4|0|0|3	0.02	0.04	-6.76	0.63	0.46	0|2	2	1	1962	TNR6A_HUMAN
RRAGC_TN_CT	NP_000091.1	CSTB	0|2	2	1	2	2|0|0|0|0|3|2|4|2|3|0|0|0|0|0|0|0|0|0|0|0|0|0|2	0.02	0.04	-6.58	0.67	0.46	0|2	2	1	98	CYTB_HUMAN
RRAGC_TN_CT	NP_001011553.2	SEPTIN7	0|3	3	1.5	2	0|0|0|0|0|0|0|0|0|0|0|0|3|5|5|2|2|0|0|0|0|2|2|2	0.02	0.04	-8.33	0.78	0.46	0|3	3	1.5	436	SEPT7_HUMAN
RRAGC_CT	NP_001153171.1	FHL1	2|2	4	2	2	0|0|0|0|0|0|0|0|0|0|0|0|3|3|5|0|2|2|3|0|4|0|0|0	0.01	0.01	-4.3	1.09	0.47	2|2	4	2	296	FHL1_HUMAN
RRAGC_CT	NP_006144.1	NCK1	7|6	13	6.5	2	0|0|0|0|0|0|0|0|0|0|0|0|5|6|3|3|4|3|0|0|4|3|7|5	0.02	0.03	-4.93	1.81	0.47	5|5	10	5	377	NCK1_HUMAN
RRAGC_CT	NP_001087.2	ACLY	6|19	25	12.5	2	5|0|0|0|0|0|0|0|0|2|0|0|15|10|8|5|11|2|7|2|11|6|11|3	0.02	0.03	-19.77	1.6	0.47	5|18	23	11.5	1101	ACLY_HUMAN
RRAGC_CT	NP_001008493.1	ENAH	4|6	10	5	2	0|0|0|0|0|0|0|0|0|0|0|0|3|5|3|0|0|3|2|2|7|4|6|3	0.02	0.03	-6.21	1.58	0.47	4|5	9	4.5	591	ENAH_HUMAN
RRAGC_CT	NP_004413.1	DVL2	70|85	155	77.5	2	0|0|0|0|0|0|0|0|0|0|0|0|33|39|39|30|27|32|20|8|38|24|30|32	0.02	0.03	-15.3	2.64	0.47	21|19	40	20	736	DVL2_HUMAN
RRAGC_CT	NP_113584.3	HUWE1	2|2	4	2	2	0|0|0|0|0|0|0|0|0|0|0|0|0|0|2|0|0|4|0|0|6|3|5|3	0.01	0.01	-4.4	1.04	0.47	2|2	4	2	4374	HUWE1_HUMAN
RRAGC_CT	NP_001165774.1	MASTL	3|3	6	3	2	0|0|0|0|0|0|0|0|0|0|0|0|2|2|3|2|2|2|0|0|4|0|6|3	0.02	0.02	-4.14	1.38	0.47	3|2	5	2.5	879	GWL_HUMAN
RRAGC_CT	NP_001020413.1	IRAK1	5|8	13	6.5	2	0|0|0|0|0|0|0|0|0|0|0|0|3|8|5|5|4|3|3|0|7|2|3|5	0.01	0.03	-7.8	1.62	0.47	4|8	12	6	682	IRAK1_HUMAN
RRAGC_CT	NP_036220.1	PGLS	2|2	4	2	2	2|0|2|4|3|0|0|2|4|5|0|0|0|0|0|0|0|0|0|0|0|0|0|0	0.01	0.01	-4.27	1.09	0.47	2|2	4	2	258	6PGL_HUMAN
RRAGC_CT	NP_001015877.1	PHF6	2|2	4	2	2	0|0|0|0|0|0|0|0|0|0|0|0|6|3|2|0|3|0|4|0|2|0|0|2	0.01	0.01	-4.22	1.09	0.47	2|2	4	2	365	PHF6_HUMAN
RRAGC_CT	NP_078838.1	TANGO6	2|0	2	1	2	0|0|0|0|0|0|0|0|0|0|0|0|4|4|4|0|2|3|0|0|2|0|0|0	0.02	0.03	-6.84	0.63	0.47	2|0	2	1	1094	TNG6_HUMAN
RRAGC_CT	NP_001070729.2	NCOR2	0|3	3	1.5	2	0|0|0|0|0|0|0|0|0|0|0|0|6|5|0|0|0|2|0|0|5|0|4|3	0.01	0.03	-8.6	0.72	0.47	0|3	3	1.5	2458	NCOR2_HUMAN
RRAGC_CT	NP_055768.3	DIS3	0|3	3	1.5	2	0|0|0|0|0|0|0|0|0|0|0|0|3|3|2|2|2|0|2|0|2|0|6|2	0.01	0.03	-8.56	0.75	0.47	0|3	3	1.5	958	RRP44_HUMAN
RRAGC_CT	NP_061155.2	ANLN	0|3	3	1.5	2	0|0|0|0|0|0|0|0|0|0|0|0|4|5|3|3|2|4|0|0|3|0|0|0	0.02	0.03	-8.41	0.75	0.47	0|2	2	1	1124	ANLN_HUMAN
RRAGC_CT	NP_009096.2	SF3A2	0|2	2	1	2	13|0|0|0|0|0|0|0|0|0|0|0|10|0|0|0|0|0|0|0|0|0|0|0	0.01	0.02	-7.83	0.52	0.47	0|2	2	1	464	SF3A2_HUMAN
RRAGC_QL_CT	NP_001159607.1	RBM28	4|0	4	2	2	0|0|0|0|0|0|0|0|0|0|0|0|4|3|4|4|2|0|0|0|5|0|4|3	0.01	0.03	-10.38	0.83	0.47	4|0	4	2	618	RBM28_HUMAN
RRAGC_QL_CT	NP_004172.2	UCHL1	5|4	9	4.5	2	4|0|0|0|5|0|2|4|4|3|0|0|0|2|0|0|2|0|3|0|3|0|0|2	0.01	0.02	-5.12	1.59	0.47	4|3	7	3.5	223	UCHL1_HUMAN
RRAGC_QL_CT	NP_009096.2	SF3A2	2|0	2	1	2	13|0|0|0|0|0|0|0|0|0|0|0|10|0|0|0|0|0|0|0|0|0|0|0	0.01	0.02	-7.83	0.52	0.47	2|0	2	1	464	SF3A2_HUMAN
RRAGC_QL_CT	NP_001166958.1	NKRF	11|3	14	7	2	2|2|0|0|0|0|0|0|0|0|0|0|6|7|9|2|2|0|6|3|7|6|6|7	0.01	0.03	-15.44	1.33	0.47	7|3	10	5	705	NKRF_HUMAN
RRAGC_QL_CT	NP_000974.1	RPL22	2|3	5	2.5	2	3|2|2|2|2|2|2|0|0|0|0|0|2|2|2|0|2|0|0|0|0|0|2|2	0.01	0.02	-5.38	1.2	0.47	2|2	4	2	128	RL22_HUMAN
RRAGC_QL_CT	NP_003363.1	VBP1	6|0	6	3	2	0|0|0|0|0|0|0|0|0|0|0|0|6|5|3|3|4|3|2|0|3|3|3|3	0.01	0.03	-13.67	0.95	0.47	5|0	5	2.5	197	PFD3_HUMAN
RRAGC_QL_CT	NP_001099000.1	CAP1	4|0	4	2	2	0|0|0|0|0|0|0|0|0|0|0|0|4|2|3|3|3|2|2|0|0|3|4|2	0.02	0.03	-10.1	0.86	0.47	3|0	3	1.5	475	CAP1_HUMAN
RRAGC_QL_CT	NP_001191332.1	ANK3	3|4	7	3.5	2	0|0|0|0|0|0|0|0|0|0|0|0|4|2|0|2|3|0|2|0|4|2|7|4	0.01	0.02	-5.21	1.4	0.47	3|4	7	3.5	1861	ANK3_HUMAN
RRAGC_QL_CT	NP_001243778.1	POLD1	11|11	22	11	2	0|0|0|0|0|0|0|0|0|0|0|0|8|5|7|4|5|0|5|0|10|6|8|6	0.01	0.01	-4.41	2.06	0.47	11|11	22	11	1107	DPOD1_HUMAN
RRAGC_QL_CT	NP_116147.1	PHF5A	0|2	2	1	2	3|2|4|2|2|0|0|0|0|4|0|2|0|0|0|0|0|0|0|0|0|0|0|0	0.02	0.03	-6.92	0.63	0.47	0|2	2	1	110	PHF5A_HUMAN
RRAGC_TN_CT	NP_001128714.1	NDRG1	2|3	5	2.5	2	0|0|0|0|0|0|0|0|0|0|0|0|3|3|2|2|2|2|0|0|3|0|4|4	0.01	0.02	-5.38	1.2	0.47	2|2	4	2	394	NDRG1_HUMAN
RRAGC_TN_CT	NP_006538.2	IGF2BP3	3|6	9	4.5	2	2|0|0|0|0|0|0|0|0|0|0|0|0|8|0|5|0|0|0|0|7|0|7|10	0.02	0.03	-7.43	1.38	0.47	3|5	8	4	579	IF2B3_HUMAN
RRAGC_TN_CT	NP_872319.1	SPC24	3|2	5	2.5	2	0|0|0|0|0|0|0|0|0|0|0|0|3|3|3|4|2|0|0|0|3|0|3|3	0.02	0.03	-5.1	1.25	0.47	3|2	5	2.5	197	SPC24_HUMAN
RRAGC_TN_CT	NP_003363.1	VBP1	4|6	10	5	2	0|0|0|0|0|0|0|0|0|0|0|0|6|5|3|3|4|3|2|0|3|3|3|3	0.02	0.03	-6.29	1.58	0.47	4|4	8	4	197	PFD3_HUMAN
RRAGC_TN_CT	NP_001012680.1	SLC3A2	6|7	13	6.5	2	0|0|0|0|0|0|0|0|0|0|0|0|5|7|4|5|2|0|3|2|5|4|3|4	0.01	0.02	-5.22	1.77	0.47	5|6	11	5.5	631	4F2_HUMAN
RRAGC_TN_CT	NP_006819.2	ASCC3	17|14	31	15.5	2	0|0|0|0|0|0|0|0|0|0|0|0|14|5|7|8|8|5|3|0|14|4|12|4	0.02	0.03	-6.36	2.21	0.47	17|14	31	15.5	2202	ASCC3_HUMAN
RRAGC_TN_CT	NP_060386.1	PIH1D1	3|4	7	3.5	2	0|0|0|0|0|0|0|0|0|0|0|0|2|0|2|5|4|3|2|0|3|0|4|4	0.02	0.02	-5.09	1.45	0.47	3|4	7	3.5	290	PIHD1_HUMAN
RRAGC_TN_CT	NP_055768.3	DIS3	3|2	5	2.5	2	0|0|0|0|0|0|0|0|0|0|0|0|3|3|2|2|2|0|2|0|2|0|6|2	0.02	0.03	-5.03	1.25	0.47	3|2	5	2.5	958	RRP44_HUMAN
RRAGC_TN_CT	NP_001005849.1	SUMO2	3|3	6	3	2	0|0|0|0|0|0|0|0|0|0|0|0|3|2|3|0|0|3|3|3|3|0|3|3	0.01	0.01	-4.21	1.38	0.47	2|2	4	2	71	SUMO2_HUMAN
RRAGC_TN_CT	NP_000986.2	RPL34	0|4	4	2	2	7|3|2|0|0|0|0|0|0|0|0|0|4|2|0|2|0|0|0|0|3|0|3|3	0.01	0.03	-10.36	0.83	0.47	0|3	3	1.5	117	RL34_HUMAN
RRAGC_CT	NP_003925.1	FUBP3	3|3	6	3	2	0|0|0|0|0|0|0|0|0|0|0|0|3|0|0|3|0|0|4|3|5|0|7|4	0.01	0.01	-4.74	1.24	0.48	3|3	6	3	572	FUBP3_HUMAN
RRAGC_CT	NP_003744.1	EIF3D	3|6	9	4.5	2	0|0|0|0|0|0|0|0|0|0|0|0|5|2|3|3|4|6|3|2|4|0|3|5	0.01	0.02	-8.34	1.35	0.48	3|6	9	4.5	548	EIF3D_HUMAN
RRAGC_CT	NP_002873.1	RANBP1	4|6	10	5	2	0|0|0|0|0|0|0|0|0|0|0|0|4|5|4|0|3|3|2|2|5|4|4|3	0.01	0.02	-6.58	1.54	0.48	3|3	6	3	201	RANG_HUMAN
RRAGC_CT	NP_003960.1	UBE2M	5|4	9	4.5	2	0|0|0|0|0|0|0|0|0|0|0|0|3|2|4|4|2|3|3|0|4|3|4|3	0.01	0.02	-5.42	1.54	0.48	3|4	7	3.5	183	UBC12_HUMAN
RRAGC_CT	NP_001009186.1	CCT6A	7|7	14	7	2	6|2|4|0|3|0|0|2|0|3|0|0|4|6|0|0|4|2|6|0|3|2|3|0	0.01	0.01	-4.42	1.83	0.48	7|6	13	6.5	486	TCPZ_HUMAN
RRAGC_CT	NP_001013456.1	FXR1	7|6	13	6.5	2	0|0|0|0|0|0|0|0|0|0|0|0|3|2|4|6|5|4|4|0|5|4|4|4	0.01	0.02	-5.5	1.73	0.48	5|4	9	4.5	539	FXR1_HUMAN
RRAGC_CT	NP_001104490.1	SUPT5H	2|5	7	3.5	2	0|0|0|0|0|0|0|0|0|0|0|0|5|7|2|4|0|0|0|0|9|4|0|5	0.01	0.02	-8.1	1.17	0.48	2|5	7	3.5	1087	SPT5H_HUMAN
RRAGC_CT	NP_001077054.1	RABEP1	0|3	3	1.5	2	0|0|0|0|0|0|0|0|0|0|0|0|4|5|3|0|4|0|0|0|6|0|4|0	0.01	0.02	-9.01	0.69	0.48	0|2	2	1	829	RABE1_HUMAN
RRAGC_CT	NP_056197.2	HECTD1	0|2	2	1	2	0|0|0|0|0|0|0|0|0|0|0|0|5|2|0|2|2|3|0|0|3|0|4|0	0.01	0.02	-7.6	0.57	0.48	0|2	2	1	2610	HECD1_HUMAN
RRAGC_QL_CT	NP_056060.2	ANKS1A	12|9	21	10.5	2	0|0|0|0|0|0|0|0|0|0|0|0|8|5|6|8|3|4|0|0|13|4|11|3	0.01	0.02	-6.96	1.94	0.48	12|8	20	10	1134	ANS1A_HUMAN
RRAGC_QL_CT	NP_065773.1	CRACD	7|5	12	6	2	0|0|0|0|0|0|0|0|0|0|0|0|2|12|7|3|2|0|2|2|5|3|5|2	0.01	0.02	-6.51	1.6	0.48	7|5	12	6	1233	CRAD_HUMAN
RRAGC_QL_CT	NP_085128.2	TET1	2|0	2	1	2	0|0|0|0|0|0|0|0|0|0|0|0|3|3|5|2|0|2|0|0|3|0|2|0	0.01	0.02	-7.26	0.6	0.48	2|0	2	1	2136	TET1_HUMAN
RRAGC_QL_CT	NP_006417.2	DPYSL4	12|6	18	9	2	0|0|0|0|0|0|0|0|0|0|0|0|7|6|2|4|5|6|5|3|12|6|7|6	0.01	0.02	-12.56	1.57	0.48	11|5	16	8	572	DPYL4_HUMAN
RRAGC_QL_CT	NP_001127945.1	GSE1	6|5	11	5.5	2	0|0|0|0|0|0|0|0|0|0|0|0|6|7|4|3|0|2|2|0|4|3|5|4	0.01	0.02	-5.41	1.65	0.48	6|5	11	5.5	1113	GSE1_HUMAN
RRAGC_QL_CT	NP_002004.1	FKBP3	2|0	2	1	2	0|0|0|0|0|0|0|0|0|0|0|0|4|2|4|0|0|0|0|0|4|0|5|2	0.01	0.02	-7.54	0.57	0.48	2|0	2	1	224	FKBP3_HUMAN
RRAGC_QL_CT	NP_002626.1	SLC25A3	8|2	10	5	2	3|0|3|0|0|0|0|2|0|3|0|0|7|3|6|4|5|0|3|0|5|3|4|2	0.01	0.02	-12.72	1.22	0.48	8|2	10	5	361	MPCP_HUMAN
RRAGC_QL_CT	NP_001010972.1	ZYX	4|7	11	5.5	2	0|0|0|0|0|0|0|0|0|0|0|0|8|5|7|4|2|3|0|0|9|0|4|3	0.01	0.02	-7.97	1.47	0.48	4|7	11	5.5	572	ZYX_HUMAN
RRAGC_QL_CT	NP_009121.1	SEC23IP	6|3	9	4.5	2	0|0|0|0|0|0|0|0|0|0|0|0|4|7|0|5|3|3|0|0|4|5|3|5	0.01	0.02	-7.93	1.38	0.48	6|3	9	4.5	1000	S23IP_HUMAN
RRAGC_QL_CT	NP_110379.2	TCP1	17|17	34	17	2	9|5|6|2|6|0|0|4|2|7|3|3|8|7|6|11|11|5|6|4|9|4|8|4	0.01	0.01	-4.56	2.17	0.48	15|13	28	14	556	TCPA_HUMAN
RRAGC_QL_CT	NP_001106177.1	SCIN	2|0	2	1	2	0|0|0|0|0|0|0|0|0|0|0|0|3|3|4|0|4|0|0|0|5|0|2|0	0.01	0.02	-7.55	0.57	0.48	2|0	2	1	715	ADSV_HUMAN
RRAGC_QL_CT	NP_001163886.1	TJP2	2|5	7	3.5	2	0|0|0|0|0|0|0|0|0|0|0|0|3|5|4|4|0|0|0|0|8|4|3|4	0.01	0.02	-8.21	1.2	0.48	2|4	6	3	1157	ZO2_HUMAN
RRAGC_QL_CT	NP_060791.3	BRIX1	0|4	4	2	2	3|0|0|0|0|0|0|0|0|0|0|0|3|5|2|4|4|0|2|0|4|3|0|0	0.01	0.02	-10.84	0.8	0.48	0|4	4	2	353	BRX1_HUMAN
RRAGC_QL_CT	NP_001127894.1	CDV3	0|2	2	1	2	0|0|0|0|0|0|0|0|0|0|0|0|3|3|3|2|0|2|0|2|3|0|0|2	0.01	0.02	-7.36	0.6	0.48	0|2	2	1	213	CDV3_HUMAN
RRAGC_TN_CT	NP_000971.1	RPL18A	8|10	18	9	2	4|7|4|3|6|0|0|3|4|5|0|0|4|2|3|3|5|3|4|2|7|3|5|0	0.01	0.02	-6.47	1.86	0.48	4|6	10	5	176	RL18A_HUMAN
RRAGC_TN_CT	NP_001242982.1	ANKRD26	3|5	8	4	2	0|0|0|0|0|0|0|0|0|0|0|0|0|3|2|2|4|2|0|0|10|4|4|5	0.01	0.02	-6.78	1.33	0.48	3|5	8	4	1709	ANR26_HUMAN
RRAGC_TN_CT	NP_005246.2	GAK	4|4	8	4	2	0|0|0|0|0|0|0|0|0|0|0|0|3|4|2|0|3|2|0|3|2|4|3|6	0.01	0.01	-4.62	1.5	0.48	4|4	8	4	1311	GAK_HUMAN
RRAGC_TN_CT	NP_001244120.1	DDX6	6|4	10	5	2	0|0|0|0|0|0|0|0|0|0|0|0|5|5|4|4|3|3|5|0|2|0|4|4	0.01	0.02	-6.58	1.54	0.48	5|4	9	4.5	483	DDX6_HUMAN
RRAGC_TN_CT	NP_057164.3	GLOD4	4|9	13	6.5	2	5|9|7|5|3|0|0|5|7|4|2|0|0|0|0|0|2|2|0|0|0|0|0|2	0.01	0.02	-10.7	1.47	0.48	4|8	12	6	298	GLOD4_HUMAN
RRAGC_TN_CT	NP_835461.2	ZNF598	7|7	14	7	2	0|0|0|0|0|0|0|0|0|0|0|0|5|7|7|0|4|3|3|0|4|3|3|7	0.01	0.01	-4.43	1.83	0.48	6|6	12	6	904	ZN598_HUMAN
RRAGC_TN_CT	NP_002626.1	SLC25A3	8|5	13	6.5	2	3|0|3|0|0|0|0|2|0|3|0|0|7|3|6|4|5|0|3|0|5|3|4|2	0.01	0.02	-8.07	1.59	0.48	6|5	11	5.5	361	MPCP_HUMAN
RRAGC_TN_CT	NP_001003.1	RPS8	8|10	18	9	2	7|5|5|3|3|0|0|4|2|6|0|4|4|2|4|4|4|3|4|2|7|0|3|2	0.01	0.02	-6.47	1.86	0.48	6|6	12	6	208	RS8_HUMAN
RRAGC_TN_CT	NP_000996.2	RPS3	8|9	17	8.5	2	8|4|3|0|5|0|0|3|0|7|0|0|2|2|2|3|6|2|3|0|7|0|2|4	0.01	0.01	-5.62	1.85	0.48	7|9	16	8	243	RS3_HUMAN
RRAGC_TN_CT	NP_001035541.1	RUFY1	5|5	10	5	2	0|0|0|0|0|0|0|0|0|0|0|0|5|7|5|2|3|0|0|0|3|4|2|6	0.01	0.01	-4.44	1.62	0.48	5|5	10	5	600	RUFY1_HUMAN
RRAGC_TN_CT	NP_001161143.1	LPP	3|3	6	3	2	0|0|0|0|0|0|0|0|0|0|0|0|3|4|2|0|2|4|0|0|6|2|2|3	0.01	0.01	-4.72	1.29	0.48	3|3	6	3	612	LPP_HUMAN
RRAGC_TN_CT	NP_001106177.1	SCIN	2|0	2	1	2	0|0|0|0|0|0|0|0|0|0|0|0|3|3|4|0|4|0|0|0|5|0|2|0	0.01	0.02	-7.55	0.57	0.48	2|0	2	1	715	ADSV_HUMAN
RRAGC_TN_CT	NP_055870.2	SWAP70	2|0	2	1	2	0|0|0|0|0|0|0|0|0|0|0|0|4|4|3|2|0|0|0|0|2|0|3|2	0.01	0.02	-7.27	0.6	0.48	2|0	2	1	585	SWP70_HUMAN
RRAGC_CT	NP_001129663.1	KANK2	5|3	8	4	2	0|0|0|0|0|0|0|0|0|0|0|0|5|3|7|4|3|2|0|0|2|4|3|4	0.01	0.01	-7.44	1.3	0.49	5|3	8	4	851	KANK2_HUMAN
RRAGC_CT	NP_001004065.2	AKAP2	4|0	4	2	2	0|0|0|0|0|0|0|0|0|0|0|0|5|3|0|3|4|2|4|0|5|0|3|3	0.01	0.01	-11.55	0.75	0.49	4|0	4	2	948	PALM2_HUMAN
RRAGC_CT	NP_001257405.1	PPP2R5D	3|4	7	3.5	2	0|0|0|0|0|0|0|0|0|0|0|0|3|4|4|3|3|0|0|0|5|3|5|2	0.01	0.01	-5.97	1.31	0.49	2|4	6	3	451	2A5D_HUMAN
RRAGC_CT	NP_001193420.1	MAVS	5|7	12	6	2	0|0|0|0|0|0|0|0|0|0|0|0|6|6|4|3|4|4|3|0|4|3|5|3	0.01	0.02	-6.91	1.6	0.49	4|5	9	4.5	399	MAVS_HUMAN
RRAGC_CT	NP_001542.1	IGBP1	6|5	11	5.5	2	0|0|0|0|0|0|0|0|0|0|0|0|6|3|3|4|5|2|0|0|5|4|5|4	0.01	0.01	-5.8	1.61	0.49	5|5	10	5	339	IGBP1_HUMAN
RRAGC_CT	NP_001035541.1	RUFY1	2|5	7	3.5	2	0|0|0|0|0|0|0|0|0|0|0|0|5|7|5|2|3|0|0|0|3|4|2|6	0.01	0.01	-8.71	1.14	0.49	2|5	7	3.5	600	RUFY1_HUMAN
RRAGC_CT	NP_005498.1	CFL1	5|9	14	7	2	11|4|4|3|3|3|0|3|0|5|0|0|3|0|0|4|3|3|5|0|7|3|4|2	0.01	0.01	-10.17	1.5	0.49	3|4	7	3.5	166	COF1_HUMAN
RRAGC_CT	NP_000185.1	HPRT1	0|2	2	1	2	2|2|0|2|3|0|0|4|5|4|0|0|0|0|0|0|0|0|0|0|0|0|0|0	0.01	0.01	-7.95	0.55	0.49	0|2	2	1	218	HPRT_HUMAN
RRAGC_CT	NP_001229326.1	TWF1	0|2	2	1	2	0|0|0|0|0|0|0|0|0|0|0|0|0|2|2|0|3|0|0|2|3|2|6|2	0.01	0.01	-7.97	0.55	0.49	0|2	2	1	357	TWF1_HUMAN
RRAGC_QL_CT	NP_004676.3	MTMR6	8|2	10	5	2	0|0|0|0|0|0|0|0|0|0|0|0|8|4|3|2|4|4|0|0|7|4|8|6	0.01	0.01	-12.87	1.2	0.49	7|2	9	4.5	621	MTMR6_HUMAN
RRAGC_QL_CT	NP_001077362.1	STRN3	2|0	2	1	2	0|0|0|0|0|0|0|0|0|0|0|0|6|0|3|3|0|0|0|2|3|0|2|4	0.01	0.01	-8.3	0.52	0.49	2|0	2	1	797	STRN3_HUMAN
RRAGC_QL_CT	NP_001091868.1	COPA	8|12	20	10	2	0|0|0|0|0|0|0|0|0|0|0|0|5|8|6|6|9|4|10|2|5|6|4|5	0.01	0.01	-9.92	1.71	0.49	7|11	18	9	1233	COPA_HUMAN
RRAGC_QL_CT	NP_064578.2	EMSY	12|6	18	9	2	0|0|0|0|0|0|0|0|0|0|0|0|7|4|8|5|6|3|5|0|10|6|9|6	0.01	0.01	-12.48	1.57	0.49	11|5	16	8	1322	EMSY_HUMAN
RRAGC_QL_CT	NP_001087.2	ACLY	17|18	35	17.5	2	5|0|0|0|0|0|0|0|0|2|0|0|15|10|8|5|11|2|7|2|11|6|11|3	0.01	0.01	-5.43	2.23	0.49	13|16	29	14.5	1101	ACLY_HUMAN
RRAGC_QL_CT	NP_001002909.1	GPATCH8	2|0	2	1	2	0|0|0|0|0|0|0|0|0|0|0|0|2|0|0|5|5|3|0|0|3|0|4|0	0.01	0.02	-7.9	0.55	0.49	2|0	2	1	1502	GPTC8_HUMAN
RRAGC_QL_CT	NP_001034966.1	STRN4	4|2	6	3	2	0|0|0|0|0|0|0|0|0|0|0|0|5|6|0|3|2|2|0|0|4|2|6|2	0.01	0.01	-7.34	1.12	0.49	4|2	6	3	760	STRN4_HUMAN
RRAGC_QL_CT	NP_001003810.1	HNRNPD	3|6	9	4.5	2	4|0|0|0|2|0|0|3|2|3|0|0|4|4|3|0|0|2|3|4|5|4|2|2	0.01	0.01	-8.64	1.32	0.49	3|5	8	4	287	HNRPD_HUMAN
RRAGC_QL_CT	NP_001036024.3	EIF4G2	30|21	51	25.5	2	0|0|0|0|0|0|0|0|0|0|0|0|19|18|10|11|10|11|10|7|16|9|19|10	0.01	0.02	-15.1	2.04	0.49	26|19	45	22.5	869	IF4G2_HUMAN
RRAGC_QL_CT	NP_001419.1	ENO1	10|10	20	10	2	8|0|0|0|0|0|0|0|0|0|0|0|6|6|4|6|6|2|2|2|5|5|6|7	0.01	0.01	-5.18	1.9	0.49	9|8	17	8.5	434	ENOA_HUMAN
RRAGC_QL_CT	NP_001014436.1	DBNL	11|10	21	10.5	2	0|0|0|0|0|0|0|0|0|0|0|0|7|7|3|6|7|3|3|0|7|8|7|7	0.01	0.01	-5.7	1.94	0.49	11|8	19	9.5	430	DBNL_HUMAN
RRAGC_QL_CT	NP_055752.1	INPP5F	8|6	14	7	2	0|0|0|0|0|0|0|0|0|0|0|0|4|5|4|0|5|0|0|2|8|3|10|9	0.01	0.01	-6.57	1.68	0.49	7|6	13	6.5	1132	SAC2_HUMAN
RRAGC_QL_CT	NP_002379.3	MCM3	3|2	5	2.5	2	0|0|0|0|0|0|0|0|0|0|0|0|2|8|0|0|6|0|2|0|3|0|3|4	0.01	0.01	-5.89	1.07	0.49	3|2	5	2.5	853	MCM3_HUMAN
RRAGC_QL_CT	NP_008878.3	SRP72	2|0	2	1	2	0|0|0|0|0|0|0|0|0|0|0|0|3|4|2|0|0|0|0|0|2|4|3|4	0.01	0.01	-7.97	0.55	0.49	2|0	2	1	671	SRP72_HUMAN
RRAGC_QL_CT	NP_003478.1	TAF15	2|0	2	1	2	0|0|0|0|0|0|0|0|0|0|0|0|4|0|4|0|5|6|0|0|4|0|0|0	0.01	0.01	-8.21	0.52	0.49	2|0	2	1	589	RBP56_HUMAN
RRAGC_QL_CT	NP_001035700.1	EFL1	0|2	2	1	2	0|0|0|0|0|0|0|0|0|0|0|0|2|0|3|2|3|0|0|0|0|4|6|2	0.01	0.01	-7.93	0.55	0.49	0|2	2	1	1069	EFL1_HUMAN
RRAGC_TN_CT	NP_001180384.1	NSUN2	4|4	8	4	2	0|0|0|0|0|0|0|0|0|0|0|0|7|4|3|3|3|2|0|0|6|0|3|3	0.01	0.01	-4.96	1.41	0.49	4|3	7	3.5	732	NSUN2_HUMAN
RRAGC_TN_CT	NP_054790.2	NCOA6	3|3	6	3	2	0|0|0|0|0|0|0|0|0|0|0|0|3|3|5|4|2|0|0|0|5|2|3|2	0.01	0.01	-5.06	1.24	0.49	3|3	6	3	2063	NCOA6_HUMAN
RRAGC_TN_CT	NP_001229326.1	TWF1	2|0	2	1	2	0|0|0|0|0|0|0|0|0|0|0|0|0|2|2|0|3|0|0|2|3|2|6|2	0.01	0.01	-7.97	0.55	0.49	2|0	2	1	357	TWF1_HUMAN
RRAGC_TN_CT	NP_001243650.1	CCT4	4|5	9	4.5	2	6|2|3|0|0|0|0|0|0|3|0|0|2|6|0|3|3|0|4|0|2|0|2|0	0.01	0.01	-5.71	1.5	0.49	4|4	8	4	509	TCPD_HUMAN
RRAGC_TN_CT	NP_001182220.2	SERPINB6	3|3	6	3	2	3|2|3|3|0|0|0|6|5|5|0|2|0|0|0|0|0|0|0|0|0|0|0|0	0.01	0.01	-4.85	1.24	0.49	3|3	6	3	380	SPB6_HUMAN
RRAGC_TN_CT	NP_001312.1	CSRP2	7|9	16	8	2	4|8|6|4|4|4|4|5|6|5|0|4|0|0|2|2|2|0|0|0|0|0|0|2	0.01	0.01	-7.28	1.71	0.49	5|6	11	5.5	193	CSRP2_HUMAN
RRAGC_TN_CT	NP_002617.3	PFKL	3|3	6	3	2	0|0|0|0|0|0|0|0|0|0|0|0|5|2|0|0|3|0|2|2|2|3|7|3	0.01	0.01	-4.9	1.24	0.49	3|3	6	3	780	PFKAL_HUMAN
RRAGC_TN_CT	NP_006333.1	TACC3	4|2	6	3	2	0|0|0|0|0|0|0|0|0|0|0|0|3|3|5|4|0|2|0|0|2|3|5|4	0.01	0.01	-7.15	1.16	0.49	3|2	5	2.5	838	TACC3_HUMAN
RRAGC_TN_CT	NP_001003810.1	HNRNPD	3|6	9	4.5	2	4|0|0|0|2|0|0|3|2|3|0|0|4|4|3|0|0|2|3|4|5|4|2|2	0.01	0.01	-8.64	1.32	0.49	3|6	9	4.5	287	HNRPD_HUMAN
RRAGC_TN_CT	NP_009205.3	ACOT7	9|5	14	7	2	8|3|5|0|5|0|0|3|2|5|0|3|6|0|2|0|5|0|3|0|6|2|3|3	0.01	0.01	-9.83	1.53	0.49	8|5	13	6.5	370	BACH_HUMAN
RRAGC_TN_CT	NP_055842.2	PDXDC1	0|2	2	1	2	0|0|0|0|0|0|0|0|0|0|0|0|3|3|5|0|0|0|0|0|2|0|5|5	0.01	0.01	-8.25	0.52	0.49	0|2	2	1	788	PDXD1_HUMAN
RRAGC_TN_CT	NP_005617.2	SRSF4	0|3	3	1.5	2	14|0|0|0|0|0|0|0|0|0|0|0|7|3|0|0|3|0|0|0|0|0|2|0	0.01	0.02	-9.69	0.62	0.49	0|3	3	1.5	494	SRSF4_HUMAN
RRAGC_CT	NP_001077430.1	WDR62	5|6	11	5.5	2	0|0|0|0|0|0|0|0|0|0|0|0|5|2|3|7|2|5|2|0|11|0|3|4	0	0.01	-6.25	1.5	0.5	4|6	10	5	1523	WDR62_HUMAN
RRAGC_CT	NP_036525.1	PFAS	15|11	26	13	2	3|4|4|0|0|0|0|3|3|2|0|0|8|6|7|7|5|8|2|3|10|7|11|9	0	0.01	-10.35	1.81	0.5	12|10	22	11	1338	PUR4_HUMAN
RRAGC_CT	NP_009202.1	STK38	12|12	24	12	2	0|0|0|0|0|0|0|0|0|0|0|0|8|4|5|6|5|7|5|3|10|4|11|6	0	0	-5.59	1.95	0.5	9|10	19	9.5	465	STK38_HUMAN
RRAGC_CT	NP_001155973.1	TNRC6B	7|4	11	5.5	2	0|0|0|0|0|0|0|0|0|0|0|0|5|6|13|5|3|0|0|0|7|2|5|2	0	0.01	-8.71	1.38	0.5	7|4	11	5.5	1833	TNR6B_HUMAN
RRAGC_CT	NP_001167459.1	RABL6	4|2	6	3	2	0|0|0|0|0|0|0|0|0|0|0|0|2|0|3|5|3|0|2|0|7|4|3|4	0	0.01	-7.67	1.09	0.5	4|2	6	3	730	RABL6_HUMAN
RRAGC_CT	NP_001163886.1	TJP2	4|3	7	3.5	2	0|0|0|0|0|0|0|0|0|0|0|0|3|5|4|4|0|0|0|0|8|4|3|4	0	0.01	-6.58	1.2	0.5	3|3	6	3	1157	ZO2_HUMAN
RRAGC_CT	NP_009205.3	ACOT7	8|8	16	8	2	8|3|5|0|5|0|0|3|2|5|0|3|6|0|2|0|5|0|3|0|6|2|3|3	0	0	-5.62	1.75	0.5	6|7	13	6.5	370	BACH_HUMAN
RRAGC_CT	NP_110379.2	TCP1	12|17	29	14.5	2	9|5|6|2|6|0|0|4|2|7|3|3|8|7|6|11|11|5|6|4|9|4|8|4	0.01	0.01	-11.26	1.85	0.5	9|16	25	12.5	556	TCPA_HUMAN
RRAGC_CT	NP_001099000.1	CAP1	0|3	3	1.5	2	0|0|0|0|0|0|0|0|0|0|0|0|4|2|3|3|3|2|2|0|0|3|4|2	0	0.01	-10.1	0.64	0.5	0|3	3	1.5	475	CAP1_HUMAN
RRAGC_CT	NP_001138791.1	PLS1	0|2	2	1	2	0|0|0|0|0|0|0|0|0|0|0|0|5|0|4|0|0|0|0|0|5|3|7|0	0.01	0.01	-8.09	0.5	0.5	0|2	2	1	629	PLSI_HUMAN
RRAGC_CT	NP_077005.2	WDR18	0|2	2	1	2	0|3|2|0|0|0|0|5|2|0|0|0|2|2|3|0|0|0|2|0|0|0|2|0	0	0.01	-8.37	0.52	0.5	0|2	2	1	432	WDR18_HUMAN
RRAGC_CT	NP_055829.2	RBM34	0|2	2	1	2	0|0|0|0|0|0|0|0|0|0|0|0|5|0|4|0|2|0|0|0|4|2|2|4	0.01	0.01	-8.3	0.52	0.5	0|2	2	1	430	RBM34_HUMAN
RRAGC_CT	NP_057332.1	AKAP11	0|3	3	1.5	2	0|0|0|0|0|0|0|0|0|0|0|0|2|5|0|3|4|0|3|0|4|4|4|0	0	0.01	-10.38	0.62	0.5	0|2	2	1	1901	AKA11_HUMAN
RRAGC_QL_CT	NP_000971.1	RPL18A	8|9	17	8.5	2	4|7|4|3|6|0|0|3|4|5|0|0|4|2|3|3|5|3|4|2|7|3|5|0	0	0.01	-6.47	1.76	0.5	5|6	11	5.5	176	RL18A_HUMAN
RRAGC_QL_CT	NP_037450.2	PRRC2B	3|2	5	2.5	2	0|0|0|0|0|0|0|0|0|0|0|0|4|3|4|0|6|4|5|0|0|0|4|0	0	0.01	-6.65	1	0.5	2|2	4	2	2229	PRC2B_HUMAN
RRAGC_QL_CT	NP_000986.2	RPL34	3|0	3	1.5	2	7|3|2|0|0|0|0|0|0|0|0|0|4|2|0|2|0|0|0|0|3|0|3|3	0	0.01	-10.36	0.62	0.5	3|0	3	1.5	117	RL34_HUMAN
RRAGC_QL_CT	NP_001180384.1	NSUN2	4|3	7	3.5	2	0|0|0|0|0|0|0|0|0|0|0|0|7|4|3|3|3|2|0|0|6|0|3|3	0	0.01	-6.39	1.24	0.5	4|3	7	3.5	732	NSUN2_HUMAN
RRAGC_QL_CT	NP_001182220.2	SERPINB6	2|3	5	2.5	2	3|2|3|3|0|0|0|6|5|5|0|2|0|0|0|0|0|0|0|0|0|0|0|0	0	0.01	-6.39	1.03	0.5	2|3	5	2.5	380	SPB6_HUMAN
RRAGC_QL_CT	NP_055205.2	SND1	31|27	58	29	2	5|2|0|0|0|0|0|0|0|2|0|0|18|14|16|16|11|10|14|7|21|11|10|15	0	0.01	-10.2	2.13	0.5	28|23	51	25.5	910	SND1_HUMAN
RRAGC_QL_CT	NP_005379.3	PDCL	5|4	9	4.5	2	0|0|0|0|0|0|0|0|0|0|0|0|4|4|3|0|4|4|2|0|4|3|5|5	0	0.01	-6.29	1.42	0.5	5|4	9	4.5	301	PHLP_HUMAN
RRAGC_QL_CT	NP_060386.1	PIH1D1	2|3	5	2.5	2	0|0|0|0|0|0|0|0|0|0|0|0|2|0|2|5|4|3|2|0|3|0|4|4	0	0.01	-6.57	1.03	0.5	2|3	5	2.5	290	PIHD1_HUMAN
RRAGC_QL_CT	NP_001027467.2	STK24	2|0	2	1	2	0|0|0|0|0|0|0|0|0|0|0|0|2|3|3|2|2|0|0|0|8|0|2|2	0	0.01	-8.26	0.5	0.5	2|0	2	1	431	STK24_HUMAN
RRAGC_QL_CT	NP_001011553.2	SEPTIN7	2|0	2	1	2	0|0|0|0|0|0|0|0|0|0|0|0|3|5|5|2|2|0|0|0|0|2|2|2	0	0.01	-8.33	0.52	0.5	2|0	2	1	436	SEPT7_HUMAN
RRAGC_QL_CT	NP_001240308.1	RPL15	10|10	20	10	2	8|4|2|2|3|0|0|3|2|6|0|0|9|8|6|3|2|0|4|5|5|0|0|0	0	0	-5.46	1.88	0.5	7|5	12	6	204	RL15_HUMAN
RRAGC_QL_CT	NP_001245366.1	TARS1	5|0	5	2.5	2	0|0|0|0|0|0|0|0|0|0|0|0|6|0|4|3|3|0|0|3|8|2|5|5	0	0.01	-13.83	0.77	0.5	5|0	5	2.5	723	SYTC_HUMAN
RRAGC_QL_CT	NP_006764.3	DDX18	0|4	4	2	2	0|0|0|0|0|0|0|0|0|0|0|0|3|3|4|3|0|0|3|0|5|3|5|3	0.01	0.01	-11.57	0.75	0.5	0|4	4	2	670	DDX18_HUMAN
RRAGC_QL_CT	NP_001167459.1	RABL6	0|4	4	2	2	0|0|0|0|0|0|0|0|0|0|0|0|2|0|3|5|3|0|2|0|7|4|3|4	0	0.01	-11.82	0.73	0.5	0|3	3	1.5	730	RABL6_HUMAN
RRAGC_QL_CT	NP_055829.2	RBM34	0|2	2	1	2	0|0|0|0|0|0|0|0|0|0|0|0|5|0|4|0|2|0|0|0|4|2|2|4	0.01	0.01	-8.3	0.52	0.5	0|2	2	1	430	RBM34_HUMAN
RRAGC_TN_CT	NP_055935.4	ALMS1	17|23	40	20	2	0|0|0|0|0|0|0|0|0|0|0|0|12|11|10|15|4|6|4|0|16|8|16|12	0	0.01	-10.66	2.11	0.5	16|22	38	19	4169	ALMS1_HUMAN
RRAGC_TN_CT	NP_001934.2	DSG2	10|11	21	10.5	2	0|0|0|0|0|0|0|0|0|0|0|0|8|8|8|5|5|4|2|0|6|4|10|6	0.01	0.01	-6.09	1.91	0.5	9|11	20	10	1118	DSG2_HUMAN
RRAGC_TN_CT	NP_689926.1	STT3A	3|3	6	3	2	4|0|0|0|2|0|0|0|0|0|0|0|5|3|3|2|3|0|2|2|4|0|0|0	0	0	-5.39	1.2	0.5	2|3	5	2.5	705	STT3A_HUMAN
RRAGC_TN_CT	NP_003960.1	UBE2M	4|4	8	4	2	0|0|0|0|0|0|0|0|0|0|0|0|3|2|4|4|2|3|3|0|4|3|4|3	0	0	-5.42	1.37	0.5	3|3	6	3	183	UBC12_HUMAN
RRAGC_TN_CT	NP_003925.1	FUBP3	2|3	5	2.5	2	0|0|0|0|0|0|0|0|0|0|0|0|3|0|0|3|0|0|4|3|5|0|7|4	0.01	0.01	-6.3	1.03	0.5	2|3	5	2.5	572	FUBP3_HUMAN
RRAGC_TN_CT	NP_001138791.1	PLS1	2|0	2	1	2	0|0|0|0|0|0|0|0|0|0|0|0|5|0|4|0|0|0|0|0|5|3|7|0	0.01	0.01	-8.09	0.5	0.5	2|0	2	1	629	PLSI_HUMAN
RRAGC_TN_CT	NP_001164105.1	FUS	2|0	2	1	2	0|0|0|0|0|0|0|0|0|0|0|0|0|5|4|2|0|0|4|0|4|0|3|2	0	0.01	-8.39	0.5	0.5	2|0	2	1	525	FUS_HUMAN
RRAGC_TN_CT	NP_004359.1	CNN2	4|4	8	4	2	0|0|0|0|0|0|0|0|0|0|0|0|6|8|4|4|4|4|0|0|7|0|0|0	0	0	-5.54	1.3	0.5	3|3	6	3	309	CNN2_HUMAN
RRAGC_TN_CT	NP_006144.1	NCK1	3|6	9	4.5	2	0|0|0|0|0|0|0|0|0|0|0|0|5|6|3|3|4|3|0|0|4|3|7|5	0	0.01	-9.23	1.26	0.5	3|5	8	4	377	NCK1_HUMAN
RRAGC_TN_CT	NP_001020413.1	IRAK1	7|4	11	5.5	2	0|0|0|0|0|0|0|0|0|0|0|0|3|8|5|5|4|3|3|0|7|2|3|5	0	0.01	-9.25	1.38	0.5	7|4	11	5.5	682	IRAK1_HUMAN
RRAGC_TN_CT	NP_065134.1	NUP107	0|2	2	1	2	0|0|0|0|0|0|0|0|0|0|0|0|2|2|3|0|0|2|0|0|3|2|5|4	0	0.01	-8.34	0.52	0.5	0|2	2	1	925	NU107_HUMAN
RRAGC_CT	NP_065773.1	CRACD	4|6	10	5	2	0|0|0|0|0|0|0|0|0|0|0|0|2|12|7|3|2|0|2|2|5|3|5|2	0	0.01	-7.93	1.33	0.51	4|6	10	5	1233	CRAD_HUMAN
RRAGC_CT	NP_919223.1	HNRNPA3	3|7	10	5	2	0|0|0|2|0|0|0|5|0|3|0|0|3|6|3|4|5|0|5|0|7|0|2|4	0	0.01	-10.98	1.22	0.51	3|4	7	3.5	378	ROA3_HUMAN
RRAGC_CT	NP_002626.1	SLC25A3	5|7	12	6	2	3|0|3|0|0|0|0|2|0|3|0|0|7|3|6|4|5|0|3|0|5|3|4|2	0	0.01	-8.07	1.47	0.51	5|6	11	5.5	361	MPCP_HUMAN
RRAGC_CT	NP_003305.1	TTC1	2|0	2	1	2	0|0|0|0|0|0|0|0|0|0|0|0|4|3|2|3|2|0|0|0|3|0|3|4	0	0.01	-8.59	0.5	0.51	2|0	2	1	292	TTC1_HUMAN
RRAGC_CT	NP_006247.1	PKN2	9|9	18	9	2	0|0|0|0|0|0|0|0|0|0|0|0|8|4|8|5|5|3|2|0|8|6|4|7	0	0	-5.7	1.8	0.51	9|9	18	9	984	PKN2_HUMAN
RRAGC_CT	NP_055752.1	INPP5F	5|7	12	6	2	0|0|0|0|0|0|0|0|0|0|0|0|4|5|4|0|5|0|0|2|8|3|10|9	0	0	-7.92	1.44	0.51	5|7	12	6	1132	SAC2_HUMAN
RRAGC_CT	NP_001164100.1	CHD8	40|46	86	43	2	0|0|0|0|0|0|0|0|0|0|0|0|26|24|24|19|16|14|17|7|19|19|22|21	0	0.01	-12.34	2.26	0.51	30|34	64	32	2581	CHD8_HUMAN
RRAGC_CT	NP_001419.1	ENO1	10|5	15	7.5	2	8|0|0|0|0|0|0|0|0|0|0|0|6|6|4|6|6|2|2|2|5|5|6|7	0	0.01	-12.19	1.43	0.51	7|5	12	6	434	ENOA_HUMAN
RRAGC_CT	NP_004359.1	CNN2	4|3	7	3.5	2	0|0|0|0|0|0|0|0|0|0|0|0|6|8|4|4|4|4|0|0|7|0|0|0	0	0	-7.03	1.14	0.51	4|3	7	3.5	309	CNN2_HUMAN
RRAGC_CT	NP_060679.1	ARFGAP1	17|17	34	17	2	0|0|0|0|0|0|0|0|0|0|0|0|8|9|12|5|7|8|3|0|15|9|8|11	0	0	-5.74	2.15	0.51	13|11	24	12	406	ARFG1_HUMAN
RRAGC_CT	NP_001005849.1	SUMO2	2|2	4	2	2	0|0|0|0|0|0|0|0|0|0|0|0|3|2|3|0|0|3|3|3|3|0|3|3	0	0	-5.68	0.92	0.51	2|2	4	2	71	SUMO2_HUMAN
RRAGC_QL_CT	NP_001073280.1	DIAPH1	6|0	6	3	2	0|0|0|0|0|0|0|0|0|0|0|0|5|3|5|4|4|3|2|2|6|0|7|3	0	0.01	-15.95	0.82	0.51	5|0	5	2.5	1263	DIAP1_HUMAN
RRAGC_QL_CT	NP_001157632.1	PPP6R3	2|4	6	3	2	0|0|0|0|0|0|0|0|0|0|0|0|3|0|0|5|6|5|2|2|2|3|4|2	0	0.01	-8.05	1.06	0.51	2|2	4	2	879	PP6R3_HUMAN
RRAGC_QL_CT	NP_000029.2	APC	7|2	9	4.5	2	0|0|0|0|0|0|0|0|0|0|0|0|6|9|8|3|4|2|3|0|5|0|6|3	0	0.01	-12.48	1.1	0.51	7|2	9	4.5	2843	APC_HUMAN
RRAGC_QL_CT	NP_001124384.1	SUGT1	10|9	19	9.5	2	0|0|0|0|0|0|0|0|0|0|0|0|8|6|3|7|5|7|5|0|5|4|7|7	0	0	-6.81	1.78	0.51	7|7	14	7	365	SGT1_HUMAN
RRAGC_QL_CT	NP_115871.1	DOT1L	8|6	14	7	2	0|0|0|0|0|0|0|0|0|0|0|0|5|7|10|3|4|2|3|0|11|0|3|6	0	0.01	-7.72	1.56	0.51	8|5	13	6.5	1537	DOT1L_HUMAN
RRAGC_QL_CT	NP_002909.4	RFX1	2|0	2	1	2	0|0|0|0|0|0|0|0|0|0|0|0|2|5|0|3|3|0|0|0|3|3|3|3	0	0	-8.94	0.48	0.51	2|0	2	1	979	RFX1_HUMAN
RRAGC_QL_CT	NP_919223.1	HNRNPA3	3|7	10	5	2	0|0|0|2|0|0|0|5|0|3|0|0|3|6|3|4|5|0|5|0|7|0|2|4	0	0.01	-10.98	1.22	0.51	3|5	8	4	378	ROA3_HUMAN
RRAGC_QL_CT	NP_004359.1	CNN2	4|3	7	3.5	2	0|0|0|0|0|0|0|0|0|0|0|0|6|8|4|4|4|4|0|0|7|0|0|0	0	0	-7.03	1.14	0.51	3|2	5	2.5	309	CNN2_HUMAN
RRAGC_QL_CT	NP_004414.3	DVL3	25|30	55	27.5	2	0|0|0|0|0|0|0|0|0|0|0|0|13|15|18|12|11|15|8|6|16|12|16|15	0	0.01	-11.5	2.1	0.51	12|14	26	13	716	DVL3_HUMAN
RRAGC_QL_CT	NP_001395.1	EEF1G	2|6	8	4	2	0|3|0|0|0|0|0|2|0|0|0|0|5|7|2|5|5|2|4|2|3|0|2|4	0	0.01	-11.16	1.09	0.51	2|6	8	4	437	EF1G_HUMAN
RRAGC_QL_CT	NP_002873.1	RANBP1	5|3	8	4	2	0|0|0|0|0|0|0|0|0|0|0|0|4|5|4|0|3|3|2|2|5|4|4|3	0	0.01	-8.04	1.23	0.51	4|2	6	3	201	RANG_HUMAN
RRAGC_QL_CT	NP_001229268.1	PFKP	12|13	25	12.5	2	0|0|0|0|0|0|0|0|0|0|0|0|10|8|5|8|7|2|5|2|9|7|9|7	0	0	-6.82	1.9	0.51	10|9	19	9.5	776	PFKAP_HUMAN
RRAGC_QL_CT	NP_001129166.1	VDAC3	8|5	13	6.5	2	7|6|6|4|4|0|0|2|3|6|0|2|4|3|2|2|2|3|3|3|4|2|2|3	0	0.01	-9.24	1.47	0.51	7|4	11	5.5	284	VDAC3_HUMAN
RRAGC_QL_CT	NP_001077054.1	RABEP1	2|0	2	1	2	0|0|0|0|0|0|0|0|0|0|0|0|4|5|3|0|4|0|0|0|6|0|4|0	0	0	-9.01	0.46	0.51	2|0	2	1	829	RABE1_HUMAN
RRAGC_QL_CT	NP_002807.1	PSMD12	6|2	8	4	2	0|0|0|0|0|0|0|0|0|0|0|0|7|6|5|3|2|0|0|2|8|0|8|4	0	0.01	-11.21	1.07	0.51	6|2	8	4	456	PSD12_HUMAN
RRAGC_QL_CT	NP_001172005.1	FMR1	2|0	2	1	2	0|0|0|0|0|0|0|0|0|0|0|0|6|5|5|0|2|0|0|0|4|0|3|0	0	0.01	-8.6	0.48	0.51	2|0	2	1	611	FMR1_HUMAN
RRAGC_QL_CT	NP_003305.1	TTC1	2|0	2	1	2	0|0|0|0|0|0|0|0|0|0|0|0|4|3|2|3|2|0|0|0|3|0|3|4	0	0.01	-8.59	0.5	0.51	2|0	2	1	292	TTC1_HUMAN
RRAGC_QL_CT	NP_060716.2	CCDC25	2|0	2	1	2	0|0|0|0|0|0|0|0|0|0|0|0|3|6|3|0|2|3|2|0|4|0|2|0	0	0.01	-8.83	0.48	0.51	2|0	2	1	208	CCD25_HUMAN
RRAGC_TN_CT	NP_001116849.1	PARK7	4|4	8	4	2	4|3|4|6|2|2|2|0|2|3|4|0|0|0|0|0|0|2|0|0|2|0|0|0	0	0	-5.71	1.33	0.51	4|4	8	4	189	PARK7_HUMAN
RRAGC_TN_CT	NP_003744.1	EIF3D	5|4	9	4.5	2	0|0|0|0|0|0|0|0|0|0|0|0|5|2|3|3|4|6|3|2|4|0|3|5	0	0	-6.88	1.35	0.51	4|4	8	4	548	EIF3D_HUMAN
RRAGC_TN_CT	NP_073613.2	OSBPL11	2|0	2	1	2	0|0|0|0|0|0|0|0|0|0|0|0|0|2|3|5|4|2|3|0|3|0|3|0	0	0	-8.91	0.48	0.51	2|0	2	1	747	OSB11_HUMAN
RRAGC_TN_CT	NP_001129166.1	VDAC3	5|8	13	6.5	2	7|6|6|4|4|0|0|2|3|6|0|2|4|3|2|2|2|3|3|3|4|2|2|3	0	0.01	-9.24	1.47	0.51	4|6	10	5	284	VDAC3_HUMAN
RRAGC_TN_CT	NP_005498.1	CFL1	8|8	16	8	2	11|4|4|3|3|3|0|3|0|5|0|0|3|0|0|4|3|3|5|0|7|3|4|2	0	0	-5.89	1.71	0.51	6|6	12	6	166	COF1_HUMAN
RRAGC_TN_CT	NP_056281.1	PTPN23	2|0	2	1	2	0|0|0|0|0|0|0|0|0|0|0|0|4|2|3|2|3|2|0|0|2|0|3|3	0	0.01	-8.61	0.5	0.51	2|0	2	1	1636	PTN23_HUMAN
RRAGC_TN_CT	NP_001138679.1	HBS1L	2|2	4	2	2	0|0|0|0|0|0|0|0|0|0|0|0|4|3|4|2|2|0|0|0|2|2|2|6	0	0	-5.9	0.89	0.51	2|2	4	2	632	HBS1L_HUMAN
RRAGC_TN_CT	NP_004272.2	BAG3	0|2	2	1	2	0|0|0|0|0|0|0|0|0|0|0|0|4|2|3|0|0|0|0|0|4|4|5|3	0	0.01	-8.78	0.48	0.51	0|2	2	1	575	BAG3_HUMAN
RRAGC_TN_CT	NP_001129171.1	YWHAZ	0|3	3	1.5	2	7|3|2|0|0|0|0|2|0|4|2|3|0|0|0|3|4|0|0|0|0|0|0|0	0	0.01	-10.73	0.6	0.51	0|3	3	1.5	245	1433Z_HUMAN
RRAGC_TN_CT	NP_001026854.1	SRSF7	0|2	2	1	2	9|2|0|0|3|0|0|0|0|2|2|0|4|0|2|0|0|0|0|0|2|0|0|0	0	0.01	-8.95	0.46	0.51	0|2	2	1	238	SRSF7_HUMAN
RRAGC_CT	NP_000961.2	RPL6	16|26	42	21	2	13|7|6|5|4|2|4|8|2|9|0|2|19|9|7|12|9|9|12|6|13|14|10|13	0	0	-19.52	1.77	0.52	11|11	22	11	288	RL6_HUMAN
RRAGC_CT	NP_001014436.1	DBNL	9|10	19	9.5	2	0|0|0|0|0|0|0|0|0|0|0|0|7|7|3|6|7|3|3|0|7|8|7|7	0	0	-7.09	1.75	0.52	9|8	17	8.5	430	DBNL_HUMAN
RRAGC_CT	NP_001127945.1	GSE1	5|2	7	3.5	2	0|0|0|0|0|0|0|0|0|0|0|0|6|7|4|3|0|2|2|0|4|3|5|4	0	0	-9.83	1.05	0.52	5|2	7	3.5	1113	GSE1_HUMAN
RRAGC_CT	NP_036614.1	ZNF281	7|4	11	5.5	2	0|0|0|0|0|0|0|0|0|0|0|0|6|4|3|8|6|2|4|0|2|5|2|8	0	0	-9.72	1.32	0.52	7|4	11	5.5	895	ZN281_HUMAN
RRAGC_CT	NP_004990.3	MYO6	12|7	19	9.5	2	0|0|0|0|0|0|0|0|0|0|0|0|7|7|7|7|5|5|6|3|6|6|8|8	0	0	-12.81	1.52	0.52	11|6	17	8.5	1285	MYO6_HUMAN
RRAGC_CT	NP_001191332.1	ANK3	2|2	4	2	2	0|0|0|0|0|0|0|0|0|0|0|0|4|2|0|2|3|0|2|0|4|2|7|4	0	0	-6.74	0.8	0.52	2|2	4	2	1861	ANK3_HUMAN
RRAGC_CT	NP_001186873.1	SH3GL1	7|5	12	6	2	0|0|0|0|0|0|0|0|0|0|0|0|5|5|4|7|5|5|3|0|10|0|4|4	0	0	-8.79	1.38	0.52	6|4	10	5	304	SH3G1_HUMAN
RRAGC_CT	NP_005989.3	CCT3	4|3	7	3.5	2	4|2|0|2|0|0|0|0|0|0|0|0|4|4|4|3|3|0|2|0|0|0|4|5	0	0	-7.45	1.14	0.52	4|3	7	3.5	545	TCPG_HUMAN
RRAGC_CT	NP_006493.1	POLH	3|3	6	3	2	0|0|0|0|0|0|0|0|0|0|0|0|4|6|4|3|3|3|0|0|0|4|4|3	0	0	-6.55	1.06	0.52	2|2	4	2	713	POLH_HUMAN
RRAGC_CT	NP_006764.3	DDX18	0|3	3	1.5	2	0|0|0|0|0|0|0|0|0|0|0|0|3|3|4|3|0|0|3|0|5|3|5|3	0	0	-11.57	0.56	0.52	0|2	2	1	670	DDX18_HUMAN
RRAGC_CT	NP_002379.3	MCM3	0|2	2	1	2	0|0|0|0|0|0|0|0|0|0|0|0|2|8|0|0|6|0|2|0|3|0|3|4	0	0	-9.72	0.43	0.52	0|2	2	1	853	MCM3_HUMAN
RRAGC_CT	NP_003356.2	UQCRC1	0|3	3	1.5	2	3|4|4|4|0|0|0|5|6|5|0|2|0|0|0|0|0|0|0|0|0|0|0|0	0	0	-11.79	0.55	0.52	0|3	3	1.5	480	QCR1_HUMAN
RRAGC_QL_CT	NP_001116849.1	PARK7	4|2	6	3	2	4|3|4|6|2|2|2|0|2|3|4|0|0|0|0|0|0|2|0|0|2|0|0|0	0	0	-8.59	1	0.52	3|2	5	2.5	189	PARK7_HUMAN
RRAGC_QL_CT	NP_001129663.1	KANK2	4|3	7	3.5	2	0|0|0|0|0|0|0|0|0|0|0|0|5|3|7|4|3|2|0|0|2|4|3|4	0	0	-7.44	1.14	0.52	4|3	7	3.5	851	KANK2_HUMAN
RRAGC_QL_CT	NP_001135766.1	SPART	9|13	22	11	2	0|0|0|0|0|0|0|0|0|0|0|0|6|7|8|7|9|10|4|0|5|7|8|8	0	0	-11.17	1.67	0.52	9|9	18	9	666	SPART_HUMAN
RRAGC_QL_CT	NP_789782.1	CHMP4B	4|3	7	3.5	2	0|0|0|0|0|0|0|0|0|0|0|0|5|4|3|3|0|2|2|0|6|3|4|5	0	0	-7.49	1.14	0.52	4|3	7	3.5	224	CHM4B_HUMAN
RRAGC_QL_CT	NP_060139.2	ERCC6L	8|9	17	8.5	2	0|0|0|0|0|0|0|0|0|0|0|0|4|7|7|5|2|4|6|0|9|5|10|2	0	0	-7.27	1.67	0.52	8|9	17	8.5	1250	ERC6L_HUMAN
RRAGC_QL_CT	NP_009129.1	PLPBP	6|2	8	4	2	7|3|11|0|4|0|2|4|2|5|0|5|0|0|0|0|0|0|0|0|2|0|0|2	0	0	-11.93	1.02	0.52	5|2	7	3.5	275	PLPHP_HUMAN
RRAGC_QL_CT	NP_036243.1	AHSA1	11|9	20	10	2	6|2|2|0|4|0|0|2|0|4|0|2|5|4|6|6|6|6|4|3|12|4|6|5	0	0	-8.53	1.71	0.52	10|6	16	8	338	AHSA1_HUMAN
RRAGC_QL_CT	NP_001184222.1	DPYSL2	28|18	46	23	2	0|0|0|0|0|0|0|0|0|0|0|0|15|12|8|14|12|13|10|10|16|11|16|13	0	0	-19.04	1.84	0.52	16|14	30	15	677	DPYL2_HUMAN
RRAGC_QL_CT	NP_001186873.1	SH3GL1	7|5	12	6	2	0|0|0|0|0|0|0|0|0|0|0|0|5|5|4|7|5|5|3|0|10|0|4|4	0	0	-8.79	1.38	0.52	7|4	11	5.5	304	SH3G1_HUMAN
RRAGC_QL_CT	NP_001005781.1	SUMO1	2|0	2	1	2	0|0|0|0|0|0|0|0|0|0|0|0|4|4|4|3|2|0|0|2|3|2|2|0	0	0	-9.42	0.46	0.52	2|0	2	1	101	SUMO1_HUMAN
RRAGC_QL_CT	NP_001032411.1	USP14	14|8	22	11	2	0|0|0|0|0|0|0|0|0|0|0|0|9|11|7|9|5|9|8|2|9|3|9|4	0	0	-14.32	1.55	0.52	12|6	18	9	459	UBP14_HUMAN
RRAGC_QL_CT	NP_001002032.1	JPT1	3|2	5	2.5	2	0|0|0|0|0|0|0|0|0|0|0|0|5|5|3|2|5|2|2|0|3|0|5|0	0	0	-7.39	0.94	0.52	3|2	5	2.5	181	JUPI1_HUMAN
RRAGC_QL_CT	AP_000199.1	AP_000199.1	5|5	10	5	2	4|0|0|0|0|0|0|0|0|2|0|0|5|4|3|3|3|2|6|2|5|2|3|4	0	0	-6.62	1.36	0.52	3|4	7	3.5	496	E1B55_ADE05
RRAGC_QL_CT	NP_001139688.1	TACC1	3|0	3	1.5	2	0|0|0|0|0|0|0|0|0|0|0|0|3|6|5|5|3|3|3|0|5|0|0|0	0	0	-11.79	0.55	0.52	3|0	3	1.5	610	TACC1_HUMAN
RRAGC_QL_CT	NP_001165774.1	MASTL	0|2	2	1	2	0|0|0|0|0|0|0|0|0|0|0|0|2|2|3|2|2|2|0|0|4|0|6|3	0	0	-9.3	0.46	0.52	0|2	2	1	879	GWL_HUMAN
RRAGC_TN_CT	NP_001003712.1	OSBPL8	4|3	7	3.5	2	0|0|0|0|0|0|0|0|0|0|0|0|5|6|3|3|4|0|0|0|11|2|2|3	0	0	-7.63	1.08	0.52	3|3	6	3	847	OSBL8_HUMAN
RRAGC_TN_CT	NP_078895.2	FN3KRP	5|9	14	7	2	4|7|8|6|6|0|2|9|7|9|0|3|0|0|0|0|0|0|0|0|0|0|0|0	0	0	-11.35	1.38	0.52	5|7	12	6	309	KT3K_HUMAN
RRAGC_TN_CT	NP_004721.1	ETF1	2|2	4	2	2	0|0|0|0|0|0|0|0|0|0|0|0|4|4|2|3|4|2|4|0|0|0|6|0	0	0	-6.42	0.83	0.52	2|2	4	2	437	ERF1_HUMAN
RRAGC_TN_CT	NP_009202.1	STK38	7|12	19	9.5	2	0|0|0|0|0|0|0|0|0|0|0|0|8|4|5|6|5|7|5|3|10|4|11|6	0	0	-12.51	1.54	0.52	6|11	17	8.5	465	STK38_HUMAN
RRAGC_TN_CT	NP_001123478.1	GSPT1	7|9	16	8	2	2|0|0|0|0|0|0|0|0|0|0|0|9|8|6|4|5|3|7|2|5|3|4|4	0	0	-8.43	1.6	0.52	6|7	13	6.5	636	ERF3A_HUMAN
RRAGC_TN_CT	NP_000628.2	GSR	11|18	29	14.5	2	11|8|14|10|7|4|5|12|12|9|0|5|0|0|2|0|4|2|0|0|5|0|0|2	0	0	-14.95	1.71	0.52	8|13	21	10.5	522	GSHR_HUMAN
RRAGC_TN_CT	NP_001186873.1	SH3GL1	7|6	13	6.5	2	0|0|0|0|0|0|0|0|0|0|0|0|5|5|4|7|5|5|3|0|10|0|4|4	0	0	-7.39	1.5	0.52	6|5	11	5.5	304	SH3G1_HUMAN
RRAGC_TN_CT	NP_005013.1	PFN1	5|5	10	5	2	5|0|0|0|3|0|0|0|0|0|0|0|3|3|0|3|2|3|7|2|5|2|4|2	0	0	-6.03	1.43	0.52	5|4	9	4.5	140	PROF1_HUMAN
[truncated: 1,722 more rows]
